# Supplementary material for: Megafauna of the German exploration licence area for seafloor massive sulphides along the Central and South East Indian Ridge (Indian Ocean)
Source: Biodivers Data J. 2021 Sep 28;9:e69955. doi: 10.3897/BDJ.9.e69955 (PMC8516849; doi:10.3897/BDJ.9.e69955)
Supplement: Supplementary material 1 — Megafauna table with all occurrences of the German exploration licence area for seafloor massive sulphides along the Central and South East Indian Ridge (Indian Ocean) [file bdj-09-e69955-s001.txt]

Field ID	Cruise Name	Research Vessel	Leg Number	Geographical Area	Area sector	Year	Sampling Date	Time stamp (on video/still photo)	Sampling start time	Sampling start depth	Sampling start latitude	Sampling start longitude	Sampling end time	Sampling end depth	Sampling end latitude	Sampling end longitude	Area or Volume sampled (m)	Locality	Geodetic Datum	Coordinate uncertainty in Meters	Station ID	Transect ID	Sample ID	Voucher Specimen Code	Marker	PCR Result	Sequence Result	Photograph frame code of sampled specimen	Sampling Gear (code)	Preparations	Institution Storing Imagery and Samples	Recorded By	Occurrence Status	Identification Remarks	Language	Basis of Record	Dataset Name	Number of sampled individuals	Number of counted individuals	Frame Code (on video/still photo)	Area of image	Video/photo sled ID code	Technical specifications of camera equipment	Kingdom	Identification: Phylum	Identification: Class	Identification: Order	Identification: Family	Identification: Genus
1	INDEX2013	FS Sonne	1	Central Indian Ridge	outside INDEX claim	2013	2013-11-25	02:57:58	02:49	2844	-23.3933	69.2427	07:57	2844	-23.3751	69.2316	1733	MESO	WGS84	28	INDEX2013-17MFT	17MFT							MFT	Imaged only	DZMB	BGR	present	Identified only from imagery	en	Human Observation	INDEX		1	17MFT Fotos 2013-290.jpg	500 x 483	Multi Functional Tool	Canon PowerShot G9	Animalia	Echinodermata	Holothuroidea	Elasipodida	Psychropotidae	Benthodytes
2	INDEX2013	FS Sonne	1	Central Indian Ridge	outside INDEX claim	2013	2013-11-25	05:28:48	02:49	2844	-23.3933	69.2427	07:57	2844	-23.3751	69.2316	1733	MESO	WGS84	28	INDEX2013-17MFT	17MFT							MFT	Imaged only	DZMB	BGR	present	Identified only from imagery	en	Human Observation	INDEX		1	17MFT Fotos 2013-307-2.jpg	401 x 415	Multi Functional Tool	Canon PowerShot G9	Animalia	Echinodermata	Holothuroidea	Elasipodida	Psychropotidae	Benthodytes
3	INDEX2013	FS Sonne	1	Central Indian Ridge	outside INDEX claim	2013	2013-11-25	03:21:40	02:49	2844	-23.3933	69.2427	07:57	2844	-23.3751	69.2316	1733	MESO	WGS84	28	INDEX2013-17MFT	17MFT							MFT	Imaged only	DZMB	BGR	present	Identified only from imagery	en	Human Observation	INDEX		1	17MFT Fotos 2013-63-2.jpg	144 x 93	Multi Functional Tool	Canon PowerShot G9	Animalia	Arthropoda	Malacostraca	Decapoda
4	INDEX2013	FS Sonne	1	Central Indian Ridge	outside INDEX claim	2013	2013-11-25	03:45:49	02:49	2844	-23.3933	69.2427	07:57	2844	-23.3751	69.2316	1733	MESO	WGS84	28	INDEX2013-17MFT	17MFT							MFT	Imaged only	DZMB	BGR	present	Identified only from imagery	en	Human Observation	INDEX		1	17MFT Fotos 2013-172-3.jpg	288 x 195	Multi Functional Tool	Canon PowerShot G9	Animalia	Annelida	Polychaeta	Sabellida	Sabellidae
5	INDEX2013	FS Sonne	1	Central Indian Ridge	outside INDEX claim	2013	2013-11-25	02:58:08	02:49	2844	-23.3933	69.2427	07:57	2844	-23.3751	69.2316	1733	MESO	WGS84	28	INDEX2013-17MFT	17MFT							MFT	Imaged only	DZMB	BGR	present	Identified only from imagery - The structures resemble Luffamina atlantica from Rainbow area of Mid-Atlantic Ridge, but their identification as a foraminifera cannot be confirmed from photograph	en	Human Observation	INDEX		100	17MFT Fotos 2013-291-2.jpg	280 x 593	Multi Functional Tool	Canon PowerShot G9	Chromista	Foraminifera	Monothalamea	Astrorhizoida	Arboramminidae	Luffammina
6	INDEX2013	FS Sonne	1	Central Indian Ridge	outside INDEX claim	2013	2013-11-25	04:52:31	02:49	2844	-23.3933	69.2427	07:57	2844	-23.3751	69.2316	1733	MESO	WGS84	28	INDEX2013-17MFT	17MFT							MFT	Imaged only	DZMB	BGR	present	Identified only from imagery	en	Human Observation	INDEX		1	17MFT Fotos 2013-449.jpg	242 x 221	Multi Functional Tool	Canon PowerShot G9	Animalia	Echinodermata	Crinoidea	Comatulida	Antedonidae
7	INDEX2013	FS Sonne	1	Central Indian Ridge	outside INDEX claim	2013	2013-11-25	02:59:20	02:49	2844	-23.3933	69.2427	07:57	2844	-23.3751	69.2316	1733	MESO	WGS84	28	INDEX2013-17MFT	17MFT							MFT	Imaged only	DZMB	BGR	present	Identified only from imagery - The structures resemble Luffamina atlantica from Rainbow area of Mid-Atlantic Ridge, but their identification as a foraminifera cannot be confirmed from photograph	en	Human Observation	INDEX		100	17MFT Fotos 2013-329.jpg	3000 x 4000	Multi Functional Tool	Canon PowerShot G9	Chromista	Foraminifera	Monothalamea	Astrorhizoida	Arboramminidae	Luffammina
8	INDEX2013	FS Sonne	1	Central Indian Ridge	outside INDEX claim	2013	2013-11-25	03:46:42	02:49	2844	-23.3933	69.2427	07:57	2844	-23.3751	69.2316	1733	MESO	WGS84	28	INDEX2013-17MFT	17MFT							MFT	Imaged only	DZMB	BGR	present	Identified only from imagery	en	Human Observation	INDEX		1	17MFT Fotos 2013-316_Freyastera sp..jpg	390 x 407	Multi Functional Tool	Canon PowerShot G9	Animalia	Echinodermata	Asteroidea	Brisingida	Freyellidae	Freyastera
9	INDEX2013	FS Sonne	1	Central Indian Ridge	outside INDEX claim	2013	2013-11-25	03:21:10	02:49	2844	-23.3933	69.2427	07:57	2844	-23.3751	69.2316	1733	MESO	WGS84	28	INDEX2013-17MFT	17MFT							MFT	Imaged only	DZMB	BGR	present	Identified only from imagery	en	Human Observation	INDEX		1	17MFT Fotos 2013-421.jpg	3000 x 4000	Multi Functional Tool	Canon PowerShot G9	Animalia	Annelida	Polychaeta	Sabellida	Sabellidae
10	INDEX2013	FS Sonne	1	Central Indian Ridge	outside INDEX claim	2013	2013-11-25	03:48:04	02:49	2844	-23.3933	69.2427	07:57	2844	-23.3751	69.2316	1733	MESO	WGS84	28	INDEX2013-17MFT	17MFT							MFT	Imaged only	DZMB	BGR	present	Identified only from imagery	en	Human Observation	INDEX		1	17MFT Fotos 2013-177-4.jpg	280 x 204	Multi Functional Tool	Canon PowerShot G9	Animalia	Annelida	Polychaeta	Sabellida	Sabellidae
11	INDEX2013	FS Sonne	1	Central Indian Ridge	outside INDEX claim	2013	2013-11-25	04:28:18	02:49	2844	-23.3933	69.2427	07:57	2844	-23.3751	69.2316	1733	MESO	WGS84	28	INDEX2013-17MFT	17MFT							MFT	Imaged only	DZMB	BGR	present	Identified only from imagery	en	Human Observation	INDEX		1	17MFT Fotos 2013-387.jpg	221 x 262	Multi Functional Tool	Canon PowerShot G9	Animalia	Annelida	Polychaeta	Sabellida	Sabellidae
12	INDEX2013	FS Sonne	1	Central Indian Ridge	outside INDEX claim	2013	2013-11-25	05:06:41	02:49	2844	-23.3933	69.2427	07:57	2844	-23.3751	69.2316	1733	MESO	WGS84	28	INDEX2013-17MFT	17MFT							MFT	Imaged only	DZMB	BGR	present	Identified only from imagery	en	Human Observation	INDEX		1	17MFT Fotos 2013-305-2.jpg	360 x 298	Multi Functional Tool	Canon PowerShot G9	Animalia	Annelida	Polychaeta	Sabellida	Sabellidae
13	INDEX2013	FS Sonne	1	Central Indian Ridge	outside INDEX claim	2013	2013-11-25	05:12:36	02:49	2844	-23.3933	69.2427	07:57	2844	-23.3751	69.2316	1733	MESO	WGS84	28	INDEX2013-17MFT	17MFT							MFT	Imaged only	DZMB	BGR	present	Identified only from imagery	en	Human Observation	INDEX		1	17MFT Fotos 2013-391.jpg	221 x 407	Multi Functional Tool	Canon PowerShot G9	Animalia	Annelida	Polychaeta	Sabellida	Sabellidae
14	INDEX2013	FS Sonne	1	Central Indian Ridge	outside INDEX claim	2013	2013-11-25	05:19:36	02:49	2844	-23.3933	69.2427	07:57	2844	-23.3751	69.2316	1733	MESO	WGS84	28	INDEX2013-17MFT	17MFT							MFT	Imaged only	DZMB	BGR	present	Identified only from imagery	en	Human Observation	INDEX		1	17MFT Fotos 2013-393.jpg	201 x 332	Multi Functional Tool	Canon PowerShot G9	Animalia	Annelida	Polychaeta	Sabellida	Sabellidae
15	INDEX2013	FS Sonne	1	Central Indian Ridge	outside INDEX claim	2013	2013-11-25	04:01:36	02:49	2844	-23.3933	69.2427	07:57	2844	-23.3751	69.2316	1733	MESO	WGS84	28	INDEX2013-17MFT	17MFT							MFT	Imaged only	DZMB	BGR	present	Identified only from imagery	en	Human Observation	INDEX		1	17MFT Fotos 2013-318-5.jpg	159 x 207	Multi Functional Tool	Canon PowerShot G9	Animalia	Arthropoda	Malacostraca	Decapoda	Galatheidae
16	INDEX2013	FS Sonne	1	Central Indian Ridge	outside INDEX claim	2013	2013-11-25	04:45:35	02:49	2844	-23.3933	69.2427	07:57	2844	-23.3751	69.2316	1733	MESO	WGS84	28	INDEX2013-17MFT	17MFT							MFT	Imaged only	DZMB	BGR	present	Identified only from imagery	en	Human Observation	INDEX		1	17MFT Fotos 2013-56.jpg	104 x 76	Multi Functional Tool	Canon PowerShot G9	Animalia	Arthropoda	Malacostraca	Decapoda	Galatheidae
17	INDEX2013	FS Sonne	1	Central Indian Ridge	outside INDEX claim	2013	2013-11-25	03:04:09	02:49	2844	-23.3933	69.2427	07:57	2844	-23.3751	69.2316	1733	MESO	WGS84	28	INDEX2013-17MFT	17MFT							MFT	Imaged only	DZMB	BGR	present	Identified only from imagery	en	Human Observation	INDEX		1	17MFT Fotos 2013-153-2.jpg	373 x 280	Multi Functional Tool	Canon PowerShot G9	Animalia	Arthropoda	Malacostraca	Decapoda	Nematocarcinidae	Nematocarcinus
18	INDEX2013	FS Sonne	1	Central Indian Ridge	outside INDEX claim	2013	2013-11-25	03:04:20	02:49	2844	-23.3933	69.2427	07:57	2844	-23.3751	69.2316	1733	MESO	WGS84	28	INDEX2013-17MFT	17MFT							MFT	Imaged only	DZMB	BGR	present	Identified only from imagery	en	Human Observation	INDEX		1	17MFT Fotos 2013-330-3.jpg	466 x 407	Multi Functional Tool	Canon PowerShot G9	Animalia	Arthropoda	Malacostraca	Decapoda	Nematocarcinidae	Nematocarcinus
19	INDEX2013	FS Sonne	1	Central Indian Ridge	outside INDEX claim	2013	2013-11-25	03:06:10	02:49	2844	-23.3933	69.2427	07:57	2844	-23.3751	69.2316	1733	MESO	WGS84	28	INDEX2013-17MFT	17MFT							MFT	Imaged only	DZMB	BGR	present	Identified only from imagery	en	Human Observation	INDEX		1	17MFT Fotos 2013-61-2.jpg	263 x 221	Multi Functional Tool	Canon PowerShot G9	Animalia	Arthropoda	Malacostraca	Decapoda	Nematocarcinidae	Nematocarcinus
20	INDEX2013	FS Sonne	1	Central Indian Ridge	outside INDEX claim	2013	2013-11-25	03:11:44	02:49	2844	-23.3933	69.2427	07:57	2844	-23.3751	69.2316	1733	MESO	WGS84	28	INDEX2013-17MFT	17MFT							MFT	Imaged only	DZMB	BGR	present	Identified only from imagery	en	Human Observation	INDEX		1	17MFT Fotos 2013-62-2.jpg	551 x 500	Multi Functional Tool	Canon PowerShot G9	Animalia	Arthropoda	Malacostraca	Decapoda	Nematocarcinidae	Nematocarcinus
21	INDEX2013	FS Sonne	1	Central Indian Ridge	outside INDEX claim	2013	2013-11-25	03:27:22	02:49	2844	-23.3933	69.2427	07:57	2844	-23.3751	69.2316	1733	MESO	WGS84	28	INDEX2013-17MFT	17MFT							MFT	Imaged only	DZMB	BGR	present	Identified only from imagery	en	Human Observation	INDEX		1	17MFT Fotos 2013-64.jpg	223 x 180	Multi Functional Tool	Canon PowerShot G9	Animalia	Arthropoda	Malacostraca	Decapoda	Nematocarcinidae	Nematocarcinus
22	INDEX2013	FS Sonne	1	Central Indian Ridge	outside INDEX claim	2013	2013-11-25	03:47:21	02:49	2844	-23.3933	69.2427	07:57	2844	-23.3751	69.2316	1733	MESO	WGS84	28	INDEX2013-17MFT	17MFT							MFT	Imaged only	DZMB	BGR	present	Identified only from imagery	en	Human Observation	INDEX		1	17MFT Fotos 2013-66-2.jpg	330 x 347	Multi Functional Tool	Canon PowerShot G9	Animalia	Arthropoda	Malacostraca	Decapoda	Nematocarcinidae	Nematocarcinus
23	INDEX2013	FS Sonne	1	Central Indian Ridge	outside INDEX claim	2013	2013-11-25	04:29:22	02:49	2844	-23.3933	69.2427	07:57	2844	-23.3751	69.2316	1733	MESO	WGS84	28	INDEX2013-17MFT	17MFT							MFT	Imaged only	DZMB	BGR	present	Identified only from imagery	en	Human Observation	INDEX		1	17MFT Fotos 2013-67.jpg	290 x 235	Multi Functional Tool	Canon PowerShot G9	Animalia	Arthropoda	Malacostraca	Decapoda	Nematocarcinidae	Nematocarcinus
24	INDEX2013	FS Sonne	1	Central Indian Ridge	outside INDEX claim	2013	2013-11-25	04:33:00	02:49	2844	-23.3933	69.2427	07:57	2844	-23.3751	69.2316	1733	MESO	WGS84	28	INDEX2013-17MFT	17MFT							MFT	Imaged only	DZMB	BGR	present	Identified only from imagery	en	Human Observation	INDEX		1	17MFT Fotos 2013-68-2.jpg	284 x 263	Multi Functional Tool	Canon PowerShot G9	Animalia	Arthropoda	Malacostraca	Decapoda	Nematocarcinidae	Nematocarcinus
25	INDEX2013	FS Sonne	1	Central Indian Ridge	outside INDEX claim	2013	2013-11-25	05:17:53	02:49	2844	-23.3933	69.2427	07:57	2844	-23.3751	69.2316	1733	MESO	WGS84	28	INDEX2013-17MFT	17MFT							MFT	Imaged only	DZMB	BGR	present	Identified only from imagery	en	Human Observation	INDEX		1	17MFT Fotos 2013-69.jpg	262 x 221	Multi Functional Tool	Canon PowerShot G9	Animalia	Arthropoda	Malacostraca	Decapoda	Nematocarcinidae	Nematocarcinus
26	INDEX2013	FS Sonne	1	Central Indian Ridge	outside INDEX claim	2013	2013-11-25	05:54:06	02:49	2844	-23.3933	69.2427	07:57	2844	-23.3751	69.2316	1733	MESO	WGS84	28	INDEX2013-17MFT	17MFT							MFT	Imaged only	DZMB	BGR	present	Identified only from imagery	en	Human Observation	INDEX		1	17MFT Fotos 2013-70.jpg	297 x 276	Multi Functional Tool	Canon PowerShot G9	Animalia	Arthropoda	Malacostraca	Decapoda	Nematocarcinidae	Nematocarcinus
27	INDEX2013	FS Sonne	1	Central Indian Ridge	outside INDEX claim	2013	2013-11-25	07:44:36	02:49	2844	-23.3933	69.2427	07:57	2844	-23.3751	69.2316	1733	MESO	WGS84	28	INDEX2013-17MFT	17MFT							MFT	Imaged only	DZMB	BGR	present	Identified only from imagery	en	Human Observation	INDEX		1	17MFT Fotos 2013-72.jpg	152 x 145	Multi Functional Tool	Canon PowerShot G9	Animalia	Arthropoda	Malacostraca	Decapoda	Nematocarcinidae	Nematocarcinus
28	INDEX2013	FS Sonne	1	Central Indian Ridge	outside INDEX claim	2013	2013-11-25	03:45:49	02:49	2844	-23.3933	69.2427	07:57	2844	-23.3751	69.2316	1733	MESO	WGS84	28	INDEX2013-17MFT	17MFT							MFT	Imaged only	DZMB	BGR	present	Identified only from imagery	en	Human Observation	INDEX		1	17MFT Fotos 2013-172.jpg	186 x 161	Multi Functional Tool	Canon PowerShot G9	Animalia	Arthropoda	Malacostraca	Decapoda	Nematocarcinidae	Nematocarcinus
29	INDEX2013	FS Sonne	1	Central Indian Ridge	outside INDEX claim	2013	2013-11-25	05:03:28	02:49	2844	-23.3933	69.2427	07:57	2844	-23.3751	69.2316	1733	MESO	WGS84	28	INDEX2013-17MFT	17MFT							MFT	Imaged only	DZMB	BGR	present	Identified only from imagery	en	Human Observation	INDEX		1	17MFT Fotos 2013-214-3.jpg	220 x 186	Multi Functional Tool	Canon PowerShot G9	Animalia	Arthropoda	Malacostraca	Decapoda	Nematocarcinidae	Nematocarcinus
30	INDEX2013	FS Sonne	1	Central Indian Ridge	outside INDEX claim	2013	2013-11-25	05:27:39	02:49	2844	-23.3933	69.2427	07:57	2844	-23.3751	69.2316	1733	MESO	WGS84	28	INDEX2013-17MFT	17MFT							MFT	Imaged only	DZMB	BGR	present	Identified only from imagery	en	Human Observation	INDEX		1	17MFT Fotos 2013-138.jpg	201 x 139	Multi Functional Tool	Canon PowerShot G9	Animalia	Arthropoda	Malacostraca	Decapoda	Nematocarcinidae	Nematocarcinus
31	INDEX2013	FS Sonne	1	Central Indian Ridge	outside INDEX claim	2013	2013-11-25	05:30:16	02:49	2844	-23.3933	69.2427	07:57	2844	-23.3751	69.2316	1733	MESO	WGS84	28	INDEX2013-17MFT	17MFT							MFT	Imaged only	DZMB	BGR	present	Identified only from imagery	en	Human Observation	INDEX		1	17MFT Fotos 2013-229.jpg	228 x 173	Multi Functional Tool	Canon PowerShot G9	Animalia	Arthropoda	Malacostraca	Decapoda	Nematocarcinidae	Nematocarcinus
32	INDEX2013	FS Sonne	1	Central Indian Ridge	outside INDEX claim	2013	2013-11-25	06:43:47	02:49	2844	-23.3933	69.2427	07:57	2844	-23.3751	69.2316	1733	MESO	WGS84	28	INDEX2013-17MFT	17MFT							MFT	Imaged only	DZMB	BGR	present	Identified only from imagery	en	Human Observation	INDEX		1	17MFT Fotos 2013-71.jpg	123 x 96	Multi Functional Tool	Canon PowerShot G9	Animalia	Arthropoda	Malacostraca	Decapoda	Nematocarcinidae	Nematocarcinus
33	INDEX2013	FS Sonne	1	Central Indian Ridge	outside INDEX claim	2013	2013-11-25	06:53:09	02:49	2844	-23.3933	69.2427	07:57	2844	-23.3751	69.2316	1733	MESO	WGS84	28	INDEX2013-17MFT	17MFT							MFT	Imaged only	DZMB	BGR	present	Identified only from imagery	en	Human Observation	INDEX		1	17MFT Fotos 2013-406-2.jpg	200 x 159	Multi Functional Tool	Canon PowerShot G9	Animalia	Arthropoda	Malacostraca	Decapoda	Nematocarcinidae	Nematocarcinus
34	INDEX2013	FS Sonne	1	Central Indian Ridge	outside INDEX claim	2013	2013-11-25	03:52:24	02:49	2844	-23.3933	69.2427	07:57	2844	-23.3751	69.2316	1733	MESO	WGS84	28	INDEX2013-17MFT	17MFT							MFT	Imaged only	DZMB	BGR	present	Identified only from imagery	en	Human Observation	INDEX		1	17MFT Fotos 2013-28.jpg	237 x 220	Multi Functional Tool	Canon PowerShot G9	Animalia	Bryozoa	Gymnolaemata	Cheilostomatida	Bifaxariidae	Bifaxaria
35	INDEX2013	FS Sonne	1	Central Indian Ridge	outside INDEX claim	2013	2013-11-25	06:31:07	02:49	2844	-23.3933	69.2427	07:57	2844	-23.3751	69.2316	1733	MESO	WGS84	28	INDEX2013-17MFT	17MFT							MFT	Imaged only	DZMB	BGR	present	Identified only from imagery	en	Human Observation	INDEX		1	17MFT Fotos 2013-255.jpg	166 x 138	Multi Functional Tool	Canon PowerShot G9	Animalia	Bryozoa	Gymnolaemata	Cheilostomatida	Bifaxariidae	Bifaxaria
36	INDEX2013	FS Sonne	1	Central Indian Ridge	outside INDEX claim	2013	2013-11-25	02:53:49	02:49	2844	-23.3933	69.2427	07:57	2844	-23.3751	69.2316	1733	MESO	WGS84	28	INDEX2013-17MFT	17MFT							MFT	Imaged only	DZMB	BGR	present	Identified only from imagery	en	Human Observation	INDEX		1	17MFT Fotos 2013-145.jpg	185 x 118	Multi Functional Tool	Canon PowerShot G9	Animalia	Bryozoa	Gymnolaemata	Cheilostomatida	Tessaradomidae	Tessaradoma
37	INDEX2013	FS Sonne	1	Central Indian Ridge	outside INDEX claim	2013	2013-11-25	03:03:49	02:49	2844	-23.3933	69.2427	07:57	2844	-23.3751	69.2316	1733	MESO	WGS84	28	INDEX2013-17MFT	17MFT							MFT	Imaged only	DZMB	BGR	present	Identified only from imagery	en	Human Observation	INDEX		3	17MFT Fotos 2013-152-5.jpg	169 x 127	Multi Functional Tool	Canon PowerShot G9	Animalia	Bryozoa	Gymnolaemata	Cheilostomatida	Tessaradomidae	Tessaradoma
38	INDEX2013	FS Sonne	1	Central Indian Ridge	outside INDEX claim	2013	2013-11-25	03:11:15	02:49	2844	-23.3933	69.2427	07:57	2844	-23.3751	69.2316	1733	MESO	WGS84	28	INDEX2013-17MFT	17MFT							MFT	Imaged only	DZMB	BGR	present	Identified only from imagery	en	Human Observation	INDEX		1	17MFT Fotos 2013-1-2-2.jpg	212 x 212	Multi Functional Tool	Canon PowerShot G9	Animalia	Bryozoa	Gymnolaemata	Cheilostomatida	Tessaradomidae	Tessaradoma
39	INDEX2013	FS Sonne	1	Central Indian Ridge	outside INDEX claim	2013	2013-11-25	03:16:29	02:49	2844	-23.3933	69.2427	07:57	2844	-23.3751	69.2316	1733	MESO	WGS84	28	INDEX2013-17MFT	17MFT							MFT	Imaged only	DZMB	BGR	present	Identified only from imagery	en	Human Observation	INDEX		1	17MFT Fotos 2013-420-3.jpg	3000 x 4000	Multi Functional Tool	Canon PowerShot G9	Animalia	Bryozoa	Gymnolaemata	Cheilostomatida	Tessaradomidae	Tessaradoma
40	INDEX2013	FS Sonne	1	Central Indian Ridge	outside INDEX claim	2013	2013-11-25	03:27:11	02:49	2844	-23.3933	69.2427	07:57	2844	-23.3751	69.2316	1733	MESO	WGS84	28	INDEX2013-17MFT	17MFT							MFT	Imaged only	DZMB	BGR	present	Identified only from imagery	en	Human Observation	INDEX		1	17MFT Fotos 2013-289-2.jpg	271 x 237	Multi Functional Tool	Canon PowerShot G9	Animalia	Bryozoa	Gymnolaemata	Cheilostomatida	Tessaradomidae	Tessaradoma
41	INDEX2013	FS Sonne	1	Central Indian Ridge	outside INDEX claim	2013	2013-11-25	03:33:06	02:49	2844	-23.3933	69.2427	07:57	2844	-23.3751	69.2316	1733	MESO	WGS84	28	INDEX2013-17MFT	17MFT							MFT	Imaged only	DZMB	BGR	present	Identified only from imagery	en	Human Observation	INDEX		1	17MFT Fotos 2013-346.jpg	3000 x 4000	Multi Functional Tool	Canon PowerShot G9	Animalia	Bryozoa	Gymnolaemata	Cheilostomatida	Tessaradomidae	Tessaradoma
42	INDEX2013	FS Sonne	1	Central Indian Ridge	outside INDEX claim	2013	2013-11-25	03:36:03	02:49	2844	-23.3933	69.2427	07:57	2844	-23.3751	69.2316	1733	MESO	WGS84	28	INDEX2013-17MFT	17MFT							MFT	Imaged only	DZMB	BGR	present	Identified only from imagery	en	Human Observation	INDEX		1	17MFT Fotos 2013-2.jpg	254 x 229	Multi Functional Tool	Canon PowerShot G9	Animalia	Bryozoa	Gymnolaemata	Cheilostomatida	Tessaradomidae	Tessaradoma
43	INDEX2013	FS Sonne	1	Central Indian Ridge	outside INDEX claim	2013	2013-11-25	03:37:04	02:49	2844	-23.3933	69.2427	07:57	2844	-23.3751	69.2316	1733	MESO	WGS84	28	INDEX2013-17MFT	17MFT							MFT	Imaged only	DZMB	BGR	present	Identified only from imagery	en	Human Observation	INDEX		1	17MFT Fotos 2013-24-2.jpg	220 x 186	Multi Functional Tool	Canon PowerShot G9	Animalia	Bryozoa	Gymnolaemata	Cheilostomatida	Tessaradomidae	Tessaradoma
44	INDEX2013	FS Sonne	1	Central Indian Ridge	outside INDEX claim	2013	2013-11-25	03:37:19	02:49	2844	-23.3933	69.2427	07:57	2844	-23.3751	69.2316	1733	MESO	WGS84	28	INDEX2013-17MFT	17MFT							MFT	Imaged only	DZMB	BGR	present	Identified only from imagery	en	Human Observation	INDEX		1	17MFT Fotos 2013-25-2.jpg	161 x 153	Multi Functional Tool	Canon PowerShot G9	Animalia	Bryozoa	Gymnolaemata	Cheilostomatida	Tessaradomidae	Tessaradoma
45	INDEX2013	FS Sonne	1	Central Indian Ridge	outside INDEX claim	2013	2013-11-25	03:37:27	02:49	2844	-23.3933	69.2427	07:57	2844	-23.3751	69.2316	1733	MESO	WGS84	28	INDEX2013-17MFT	17MFT							MFT	Imaged only	DZMB	BGR	present	Identified only from imagery	en	Human Observation	INDEX		1	17MFT Fotos 2013-168-10.jpg	280 x 204	Multi Functional Tool	Canon PowerShot G9	Animalia	Bryozoa	Gymnolaemata	Cheilostomatida	Tessaradomidae	Tessaradoma
46	INDEX2013	FS Sonne	1	Central Indian Ridge	outside INDEX claim	2013	2013-11-25	03:48:25	02:49	2844	-23.3933	69.2427	07:57	2844	-23.3751	69.2316	1733	MESO	WGS84	28	INDEX2013-17MFT	17MFT							MFT	Imaged only	DZMB	BGR	present	Identified only from imagery	en	Human Observation	INDEX		1	17MFT Fotos 2013-26.jpg	220 x 203	Multi Functional Tool	Canon PowerShot G9	Animalia	Bryozoa	Gymnolaemata	Cheilostomatida	Tessaradomidae	Tessaradoma
47	INDEX2013	FS Sonne	1	Central Indian Ridge	outside INDEX claim	2013	2013-11-25	03:50:27	02:49	2844	-23.3933	69.2427	07:57	2844	-23.3751	69.2316	1733	MESO	WGS84	28	INDEX2013-17MFT	17MFT							MFT	Imaged only	DZMB	BGR	present	Identified only from imagery	en	Human Observation	INDEX		1	17MFT Fotos 2013-27-2.jpg	153 x 136	Multi Functional Tool	Canon PowerShot G9	Animalia	Bryozoa	Gymnolaemata	Cheilostomatida	Tessaradomidae	Tessaradoma
48	INDEX2013	FS Sonne	1	Central Indian Ridge	outside INDEX claim	2013	2013-11-25	03:50:50	02:49	2844	-23.3933	69.2427	07:57	2844	-23.3751	69.2316	1733	MESO	WGS84	28	INDEX2013-17MFT	17MFT							MFT	Imaged only	DZMB	BGR	present	Identified only from imagery	en	Human Observation	INDEX		6	17MFT Fotos 2013-439-2.jpg	3000 x 4000	Multi Functional Tool	Canon PowerShot G9	Animalia	Bryozoa	Gymnolaemata	Cheilostomatida	Tessaradomidae	Tessaradoma
49	INDEX2013	FS Sonne	1	Central Indian Ridge	outside INDEX claim	2013	2013-11-25	03:52:02	02:49	2844	-23.3933	69.2427	07:57	2844	-23.3751	69.2316	1733	MESO	WGS84	28	INDEX2013-17MFT	17MFT							MFT	Imaged only	DZMB	BGR	present	Identified only from imagery	en	Human Observation	INDEX		1	17MFT Fotos 2013-179-3.jpg	237 x 161	Multi Functional Tool	Canon PowerShot G9	Animalia	Bryozoa	Gymnolaemata	Cheilostomatida	Tessaradomidae	Tessaradoma
50	INDEX2013	FS Sonne	1	Central Indian Ridge	outside INDEX claim	2013	2013-11-25	03:59:42	02:49	2844	-23.3933	69.2427	07:57	2844	-23.3751	69.2316	1733	MESO	WGS84	28	INDEX2013-17MFT	17MFT							MFT	Imaged only	DZMB	BGR	present	Identified only from imagery	en	Human Observation	INDEX		5	17MFT Fotos 2013-442-8.jpg	193 x 227	Multi Functional Tool	Canon PowerShot G9	Animalia	Bryozoa	Gymnolaemata	Cheilostomatida	Tessaradomidae	Tessaradoma
51	INDEX2013	FS Sonne	1	Central Indian Ridge	outside INDEX claim	2013	2013-11-25	04:01:53	02:49	2844	-23.3933	69.2427	07:57	2844	-23.3751	69.2316	1733	MESO	WGS84	28	INDEX2013-17MFT	17MFT							MFT	Imaged only	DZMB	BGR	present	Identified only from imagery	en	Human Observation	INDEX		1	17MFT Fotos 2013-29.jpg	131 x 110	Multi Functional Tool	Canon PowerShot G9	Animalia	Bryozoa	Gymnolaemata	Cheilostomatida	Tessaradomidae	Tessaradoma
52	INDEX2013	FS Sonne	1	Central Indian Ridge	outside INDEX claim	2013	2013-11-25	04:02:43	02:49	2844	-23.3933	69.2427	07:57	2844	-23.3751	69.2316	1733	MESO	WGS84	28	INDEX2013-17MFT	17MFT							MFT	Imaged only	DZMB	BGR	present	Identified only from imagery	en	Human Observation	INDEX		1	17MFT Fotos 2013-443-2.jpg	2448 x 3264	Multi Functional Tool	Canon PowerShot G9	Animalia	Bryozoa	Gymnolaemata	Cheilostomatida	Tessaradomidae	Tessaradoma
53	INDEX2013	FS Sonne	1	Central Indian Ridge	outside INDEX claim	2013	2013-11-25	04:05:53	02:49	2844	-23.3933	69.2427	07:57	2844	-23.3751	69.2316	1733	MESO	WGS84	28	INDEX2013-17MFT	17MFT							MFT	Imaged only	DZMB	BGR	present	Identified only from imagery	en	Human Observation	INDEX		1	17MFT Fotos 2013-30.jpg	90 x 104	Multi Functional Tool	Canon PowerShot G9	Animalia	Bryozoa	Gymnolaemata	Cheilostomatida	Tessaradomidae	Tessaradoma
54	INDEX2013	FS Sonne	1	Central Indian Ridge	outside INDEX claim	2013	2013-11-25	04:08:06	02:49	2844	-23.3933	69.2427	07:57	2844	-23.3751	69.2316	1733	MESO	WGS84	28	INDEX2013-17MFT	17MFT							MFT	Imaged only	DZMB	BGR	present	Identified only from imagery	en	Human Observation	INDEX		1	17MFT Fotos 2013-31.jpg	173 x 159	Multi Functional Tool	Canon PowerShot G9	Animalia	Bryozoa	Gymnolaemata	Cheilostomatida	Tessaradomidae	Tessaradoma
55	INDEX2013	FS Sonne	1	Central Indian Ridge	outside INDEX claim	2013	2013-11-25	04:27:41	02:49	2844	-23.3933	69.2427	07:57	2844	-23.3751	69.2316	1733	MESO	WGS84	28	INDEX2013-17MFT	17MFT							MFT	Imaged only	DZMB	BGR	present	Identified only from imagery	en	Human Observation	INDEX		1	17MFT Fotos 2013-1.jpg	90 x 83	Multi Functional Tool	Canon PowerShot G9	Animalia	Bryozoa	Gymnolaemata	Cheilostomatida	Tessaradomidae	Tessaradoma
56	INDEX2013	FS Sonne	1	Central Indian Ridge	outside INDEX claim	2013	2013-11-25	05:15:00	02:49	2844	-23.3933	69.2427	07:57	2844	-23.3751	69.2316	1733	MESO	WGS84	28	INDEX2013-17MFT	17MFT							MFT	Imaged only	DZMB	BGR	present	Identified only from imagery	en	Human Observation	INDEX		1	17MFT Fotos 2013-3.jpg	131 x 110	Multi Functional Tool	Canon PowerShot G9	Animalia	Bryozoa	Gymnolaemata	Cheilostomatida	Tessaradomidae	Tessaradoma
57	INDEX2013	FS Sonne	1	Central Indian Ridge	outside INDEX claim	2013	2013-11-25	05:18:06	02:49	2844	-23.3933	69.2427	07:57	2844	-23.3751	69.2316	1733	MESO	WGS84	28	INDEX2013-17MFT	17MFT							MFT	Imaged only	DZMB	BGR	present	Identified only from imagery	en	Human Observation	INDEX		1	17MFT Fotos 2013-4-2.jpg	138 x 117	Multi Functional Tool	Canon PowerShot G9	Animalia	Bryozoa	Gymnolaemata	Cheilostomatida	Tessaradomidae	Tessaradoma
58	INDEX2013	FS Sonne	1	Central Indian Ridge	outside INDEX claim	2013	2013-11-25	05:38:36	02:49	2844	-23.3933	69.2427	07:57	2844	-23.3751	69.2316	1733	MESO	WGS84	28	INDEX2013-17MFT	17MFT							MFT	Imaged only	DZMB	BGR	present	Identified only from imagery	en	Human Observation	INDEX		1	17MFT Fotos 2013-6.jpg	180 x 145	Multi Functional Tool	Canon PowerShot G9	Animalia	Bryozoa	Gymnolaemata	Cheilostomatida	Tessaradomidae	Tessaradoma
59	INDEX2013	FS Sonne	1	Central Indian Ridge	outside INDEX claim	2013	2013-11-25	05:56:42	02:49	2844	-23.3933	69.2427	07:57	2844	-23.3751	69.2316	1733	MESO	WGS84	28	INDEX2013-17MFT	17MFT							MFT	Imaged only	DZMB	BGR	present	Identified only from imagery	en	Human Observation	INDEX		1	17MFT Fotos 2013-241-3.jpg	159 x 145	Multi Functional Tool	Canon PowerShot G9	Animalia	Bryozoa	Gymnolaemata	Cheilostomatida	Tessaradomidae	Tessaradoma
60	INDEX2013	FS Sonne	1	Central Indian Ridge	outside INDEX claim	2013	2013-11-25	05:56:42	02:49	2844	-23.3933	69.2427	07:57	2844	-23.3751	69.2316	1733	MESO	WGS84	28	INDEX2013-17MFT	17MFT							MFT	Imaged only	DZMB	BGR	present	Identified only from imagery	en	Human Observation	INDEX		1	17MFT Fotos 2013-241-4.jpg	124 x 103	Multi Functional Tool	Canon PowerShot G9	Animalia	Bryozoa	Gymnolaemata	Cheilostomatida	Tessaradomidae	Tessaradoma
61	INDEX2013	FS Sonne	1	Central Indian Ridge	outside INDEX claim	2013	2013-11-25	06:02:17	02:49	2844	-23.3933	69.2427	07:57	2844	-23.3751	69.2316	1733	MESO	WGS84	28	INDEX2013-17MFT	17MFT							MFT	Imaged only	DZMB	BGR	present	Identified only from imagery	en	Human Observation	INDEX		1	17MFT Fotos 2013-7.jpg	249 x 194	Multi Functional Tool	Canon PowerShot G9	Animalia	Bryozoa	Gymnolaemata	Cheilostomatida	Tessaradomidae	Tessaradoma
62	INDEX2013	FS Sonne	1	Central Indian Ridge	outside INDEX claim	2013	2013-11-25	06:07:03	02:49	2844	-23.3933	69.2427	07:57	2844	-23.3751	69.2316	1733	MESO	WGS84	28	INDEX2013-17MFT	17MFT							MFT	Imaged only	DZMB	BGR	present	Identified only from imagery	en	Human Observation	INDEX		1	17MFT Fotos 2013-8-2.jpg	111 x 97	Multi Functional Tool	Canon PowerShot G9	Animalia	Bryozoa	Gymnolaemata	Cheilostomatida	Tessaradomidae	Tessaradoma
63	INDEX2013	FS Sonne	1	Central Indian Ridge	outside INDEX claim	2013	2013-11-25	06:12:21	02:49	2844	-23.3933	69.2427	07:57	2844	-23.3751	69.2316	1733	MESO	WGS84	28	INDEX2013-17MFT	17MFT							MFT	Imaged only	DZMB	BGR	present	Identified only from imagery	en	Human Observation	INDEX		1	17MFT Fotos 2013-9.jpg	200 x 159	Multi Functional Tool	Canon PowerShot G9	Animalia	Bryozoa	Gymnolaemata	Cheilostomatida	Tessaradomidae	Tessaradoma
64	INDEX2013	FS Sonne	1	Central Indian Ridge	outside INDEX claim	2013	2013-11-25	06:15:24	02:49	2844	-23.3933	69.2427	07:57	2844	-23.3751	69.2316	1733	MESO	WGS84	28	INDEX2013-17MFT	17MFT							MFT	Imaged only	DZMB	BGR	present	Identified only from imagery	en	Human Observation	INDEX		1	17MFT Fotos 2013-253.jpg	152 x 145	Multi Functional Tool	Canon PowerShot G9	Animalia	Bryozoa	Gymnolaemata	Cheilostomatida	Tessaradomidae	Tessaradoma
65	INDEX2013	FS Sonne	1	Central Indian Ridge	outside INDEX claim	2013	2013-11-25	06:25:04	02:49	2844	-23.3933	69.2427	07:57	2844	-23.3751	69.2316	1733	MESO	WGS84	28	INDEX2013-17MFT	17MFT							MFT	Imaged only	DZMB	BGR	present	Identified only from imagery	en	Human Observation	INDEX		6	17MFT Fotos 2013-33-2.jpg	512 x 256	Multi Functional Tool	Canon PowerShot G9	Animalia	Bryozoa	Gymnolaemata	Cheilostomatida	Tessaradomidae	Tessaradoma
66	INDEX2013	FS Sonne	1	Central Indian Ridge	outside INDEX claim	2013	2013-11-25	06:25:46	02:49	2844	-23.3933	69.2427	07:57	2844	-23.3751	69.2316	1733	MESO	WGS84	28	INDEX2013-17MFT	17MFT							MFT	Imaged only	DZMB	BGR	present	Identified only from imagery	en	Human Observation	INDEX		1	17MFT Fotos 2013-403-2.jpg	249 x 187	Multi Functional Tool	Canon PowerShot G9	Animalia	Bryozoa	Gymnolaemata	Cheilostomatida	Tessaradomidae	Tessaradoma
67	INDEX2013	FS Sonne	1	Central Indian Ridge	outside INDEX claim	2013	2013-11-25	06:28:11	02:49	2844	-23.3933	69.2427	07:57	2844	-23.3751	69.2316	1733	MESO	WGS84	28	INDEX2013-17MFT	17MFT							MFT	Imaged only	DZMB	BGR	present	Identified only from imagery	en	Human Observation	INDEX		1	17MFT Fotos 2013-34.jpg	111 x 104	Multi Functional Tool	Canon PowerShot G9	Animalia	Bryozoa	Gymnolaemata	Cheilostomatida	Tessaradomidae	Tessaradoma
68	INDEX2013	FS Sonne	1	Central Indian Ridge	outside INDEX claim	2013	2013-11-25	06:28:11	02:49	2844	-23.3933	69.2427	07:57	2844	-23.3751	69.2316	1733	MESO	WGS84	28	INDEX2013-17MFT	17MFT							MFT	Imaged only	DZMB	BGR	present	Identified only from imagery	en	Human Observation	INDEX		2	17MFT Fotos 2013-34-2.jpg	104 x 104	Multi Functional Tool	Canon PowerShot G9	Animalia	Bryozoa	Gymnolaemata	Cheilostomatida	Tessaradomidae	Tessaradoma
69	INDEX2013	FS Sonne	1	Central Indian Ridge	outside INDEX claim	2013	2013-11-25	06:32:36	02:49	2844	-23.3933	69.2427	07:57	2844	-23.3751	69.2316	1733	MESO	WGS84	28	INDEX2013-17MFT	17MFT							MFT	Imaged only	DZMB	BGR	present	Identified only from imagery	en	Human Observation	INDEX		1	17MFT Fotos 2013-35.jpg	166 x 152	Multi Functional Tool	Canon PowerShot G9	Animalia	Bryozoa	Gymnolaemata	Cheilostomatida	Tessaradomidae	Tessaradoma
70	INDEX2013	FS Sonne	1	Central Indian Ridge	outside INDEX claim	2013	2013-11-25	06:59:55	02:49	2844	-23.3933	69.2427	07:57	2844	-23.3751	69.2316	1733	MESO	WGS84	28	INDEX2013-17MFT	17MFT							MFT	Imaged only	DZMB	BGR	present	Identified only from imagery	en	Human Observation	INDEX		1	17MFT Fotos 2013-408.jpg	2448 x 3264	Multi Functional Tool	Canon PowerShot G9	Animalia	Bryozoa	Gymnolaemata	Cheilostomatida	Tessaradomidae	Tessaradoma
71	INDEX2013	FS Sonne	1	Central Indian Ridge	outside INDEX claim	2013	2013-11-25	07:49:57	02:49	2844	-23.3933	69.2427	07:57	2844	-23.3751	69.2316	1733	MESO	WGS84	28	INDEX2013-17MFT	17MFT							MFT	Imaged only	DZMB	BGR	present	Identified only from imagery	en	Human Observation	INDEX		1	17MFT Fotos 2013-37.jpg	201 x 173	Multi Functional Tool	Canon PowerShot G9	Animalia	Bryozoa	Gymnolaemata	Cheilostomatida	Tessaradomidae	Tessaradoma
72	INDEX2013	FS Sonne	1	Central Indian Ridge	outside INDEX claim	2013	2013-11-25	05:22:30	02:49	2844	-23.3933	69.2427	07:57	2844	-23.3751	69.2316	1733	MESO	WGS84	28	INDEX2013-17MFT	17MFT							MFT	Imaged only	DZMB	BGR	present	Identified only from imagery	en	Human Observation	INDEX		1	17MFT Fotos 2013-5.jpg	97 x 90	Multi Functional Tool	Canon PowerShot G9	Animalia	Bryozoa	Gymnolaemata	Cheilostomatida
73	INDEX2013	FS Sonne	1	Central Indian Ridge	outside INDEX claim	2013	2013-11-25	06:12:29	02:49	2844	-23.3933	69.2427	07:57	2844	-23.3751	69.2316	1733	MESO	WGS84	28	INDEX2013-17MFT	17MFT							MFT	Imaged only	DZMB	BGR	present	Identified only from imagery	en	Human Observation	INDEX		1	17MFT Fotos 2013-122.jpg	353 x 339	Multi Functional Tool	Canon PowerShot G9	Animalia	Chordata	Actinopterygii	Notacanthiformes	Halosauridae	Aldrovandia
74	INDEX2013	FS Sonne	1	Central Indian Ridge	outside INDEX claim	2013	2013-11-25	06:12:42	02:49	2844	-23.3933	69.2427	07:57	2844	-23.3751	69.2316	1733	MESO	WGS84	28	INDEX2013-17MFT	17MFT							MFT	Imaged only	DZMB	BGR	present	Identified only from imagery	en	Human Observation	INDEX		1	17MFT Fotos 2013-123.jpg	657 x 450	Multi Functional Tool	Canon PowerShot G9	Animalia	Chordata	Actinopterygii	Notacanthiformes	Halosauridae	Aldrovandia
75	INDEX2013	FS Sonne	1	Central Indian Ridge	outside INDEX claim	2013	2013-11-25	06:34:13	02:49	2844	-23.3933	69.2427	07:57	2844	-23.3751	69.2316	1733	MESO	WGS84	28	INDEX2013-17MFT	17MFT							MFT	Imaged only	DZMB	BGR	present	Identified only from imagery	en	Human Observation	INDEX		1	17MFT Fotos 2013-124_Neobythitinae subfamily the Bassozetus genus.jpg	443 x 277	Multi Functional Tool	Canon PowerShot G9	Animalia	Chordata	Actinopterygii	Ophidiiformes	Ophidiidae
76	INDEX2013	FS Sonne	1	Central Indian Ridge	Cluster 3	2013	2013-11-25	06:01:50	02:49	2844	-23.3933	69.2427	07:57	2844	-23.3751	69.2316	1733	MESO	WGS84	28	INDEX2013-17MFT	17MFT							MFT	Imaged only	DZMB	BGR	present	Identified only from imagery	en	Human Observation	INDEX		1	17MFT Fotos 2013-259-3.jpg	270 x 263	Multi Functional Tool	Canon PowerShot G9	Animalia	Cnidaria	Anthozoa	Actiniaria
77	INDEX2013	FS Sonne	1	Central Indian Ridge	Cluster 3	2013	2013-11-25	06:01:42	02:49	2844	-23.3933	69.2427	07:57	2844	-23.3751	69.2316	1733	MESO	WGS84	28	INDEX2013-17MFT	17MFT							MFT	Imaged only	DZMB	BGR	present	Identified only from imagery	en	Human Observation	INDEX		1	17MFT Fotos 2013-361.jpg	228 x 214	Multi Functional Tool	Canon PowerShot G9	Animalia	Cnidaria	Anthozoa	Actiniaria
78	INDEX2013	FS Sonne	1	Central Indian Ridge	Cluster 3	2013	2013-11-25	03:59:42	02:49	2844	-23.3933	69.2427	07:57	2844	-23.3751	69.2316	1733	MESO	WGS84	28	INDEX2013-17MFT	17MFT							MFT	Imaged only	DZMB	BGR	present	Identified only from imagery	en	Human Observation	INDEX		1	17MFT Fotos 2013-442-4.jpg	221 x 221	Multi Functional Tool	Canon PowerShot G9	Animalia	Cnidaria	Anthozoa	Actiniaria
79	INDEX2013	FS Sonne	1	Central Indian Ridge	Cluster 3	2013	2013-11-25	03:22:29	02:49	2844	-23.3933	69.2427	07:57	2844	-23.3751	69.2316	1733	MESO	WGS84	28	INDEX2013-17MFT	17MFT							MFT	Imaged only	DZMB	BGR	present	Identified only from imagery	en	Human Observation	INDEX		1	17MFT Fotos 2013-125-7.jpg	432 x 364	Multi Functional Tool	Canon PowerShot G9	Animalia	Cnidaria	Anthozoa	Actiniaria	Bathyphelliidae	Bathyphellia
80	INDEX2013	FS Sonne	1	Central Indian Ridge	Cluster 3	2013	2013-11-25	04:10:34	02:49	2844	-23.3933	69.2427	07:57	2844	-23.3751	69.2316	1733	MESO	WGS84	28	INDEX2013-17MFT	17MFT							MFT	Imaged only	DZMB	BGR	present	Identified only from imagery	en	Human Observation	INDEX		1	17MFT Fotos 2013-126-2.jpg	498 x 374	Multi Functional Tool	Canon PowerShot G9	Animalia	Cnidaria	Anthozoa	Actiniaria	Bathyphelliidae	Bathyphellia
81	INDEX2013	FS Sonne	1	Central Indian Ridge	Cluster 3	2013	2013-11-25	03:42:01	02:49	2844	-23.3933	69.2427	07:57	2844	-23.3751	69.2316	1733	MESO	WGS84	28	INDEX2013-17MFT	17MFT							MFT	Imaged only	DZMB	BGR	present	Identified only from imagery	en	Human Observation	INDEX		1	17MFT Fotos 2013-315-4.jpg	314 x 246	Multi Functional Tool	Canon PowerShot G9	Animalia	Cnidaria	Anthozoa	Actiniaria	Bathyphelliidae	Bathyphellia
82	INDEX2013	FS Sonne	1	Central Indian Ridge	Cluster 3	2013	2013-11-25	04:58:30	02:49	2844	-23.3933	69.2427	07:57	2844	-23.3751	69.2316	1733	MESO	WGS84	28	INDEX2013-17MFT	17MFT							MFT	Imaged only	DZMB	BGR	present	Identified only from imagery	en	Human Observation	INDEX		1	17MFT Fotos 2013-321-3.jpg	284 x 229	Multi Functional Tool	Canon PowerShot G9	Animalia	Cnidaria	Anthozoa	Actiniaria	Bathyphelliidae	Bathyphellia
83	INDEX2013	FS Sonne	1	Central Indian Ridge	Cluster 3	2013	2013-11-25	03:52:02	02:49	2844	-23.3933	69.2427	07:57	2844	-23.3751	69.2316	1733	MESO	WGS84	28	INDEX2013-17MFT	17MFT							MFT	Imaged only	DZMB	BGR	present	Identified only from imagery	en	Human Observation	INDEX		1	17MFT Fotos 2013-179-2.jpg	280 x 212	Multi Functional Tool	Canon PowerShot G9	Animalia	Cnidaria	Anthozoa	Alcyonacea
84	INDEX2013	FS Sonne	1	Central Indian Ridge	outside INDEX claim	2013	2013-11-25	04:30:29	02:49	2844	-23.3933	69.2427	07:57	2844	-23.3751	69.2316	1733	MESO	WGS84	28	INDEX2013-17MFT	17MFT							MFT	Imaged only	DZMB	BGR	present	Identified only from imagery	en	Human Observation	INDEX		1	17MFT Fotos 2013-200.jpg	228 x 180	Multi Functional Tool	Canon PowerShot G9	Animalia	Cnidaria	Anthozoa	Alcyonacea	Clavulariidae
85	INDEX2013	FS Sonne	1	Central Indian Ridge	outside INDEX claim	2013	2013-11-25	06:34:34	02:49	2844	-23.3933	69.2427	07:57	2844	-23.3751	69.2316	1733	MESO	WGS84	28	INDEX2013-17MFT	17MFT							MFT	Imaged only	DZMB	BGR	present	Identified only from imagery	en	Human Observation	INDEX		1	17MFT Fotos 2013-365.jpg	235 x 180	Multi Functional Tool	Canon PowerShot G9	Animalia	Cnidaria	Anthozoa	Alcyonacea	Clavulariidae
86	INDEX2013	FS Sonne	1	Central Indian Ridge	outside INDEX claim	2013	2013-11-25	03:52:15	02:49	2844	-23.3933	69.2427	07:57	2844	-23.3751	69.2316	1733	MESO	WGS84	28	INDEX2013-17MFT	17MFT							MFT	Imaged only	DZMB	BGR	present	Identified only from imagery	en	Human Observation	INDEX		1	17MFT Fotos 2013-440-8.jpg	1346 x 737	Multi Functional Tool	Canon PowerShot G9	Animalia	Cnidaria	Anthozoa	Alcyonacea	Clavulariidae
87	INDEX2013	FS Sonne	1	Central Indian Ridge	Cluster 3	2013	2013-11-25	05:27:39	02:49	2844	-23.3933	69.2427	07:57	2844	-23.3751	69.2316	1733	MESO	WGS84	28	INDEX2013-17MFT	17MFT							MFT	Imaged only	DZMB	BGR	present	Identified only from imagery	en	Human Observation	INDEX		1	17MFT Fotos 2013-138-6.jpg	338 x 448	Multi Functional Tool	Canon PowerShot G9	Animalia	Cnidaria	Anthozoa	Alcyonacea	Isididae	Lepidisis
88	INDEX2013	FS Sonne	1	Central Indian Ridge	Cluster 3	2013	2013-11-25	07:43:32	02:49	2844	-23.3933	69.2427	07:57	2844	-23.3751	69.2316	1733	MESO	WGS84	28	INDEX2013-17MFT	17MFT							MFT	Imaged only	DZMB	BGR	present	Identified only from imagery	en	Human Observation	INDEX		1	17MFT Fotos 2013-144.jpg	685 x 761	Multi Functional Tool	Canon PowerShot G9	Animalia	Cnidaria	Anthozoa	Alcyonacea	Isididae	Lepidisis
89	INDEX2013	FS Sonne	1	Central Indian Ridge	Cluster 3	2013	2013-11-25	04:03:11	02:49	2844	-23.3933	69.2427	07:57	2844	-23.3751	69.2316	1733	MESO	WGS84	28	INDEX2013-17MFT	17MFT							MFT	Imaged only	DZMB	BGR	present	Identified only from imagery	en	Human Observation	INDEX		1	17MFT Fotos 2013-190.jpg	512 x 553	Multi Functional Tool	Canon PowerShot G9	Animalia	Cnidaria	Anthozoa	Alcyonacea	Isididae	Lepidisis
90	INDEX2013	FS Sonne	1	Central Indian Ridge	outside INDEX claim	2013	2013-11-25	03:32:25	02:49	2844	-23.3933	69.2427	07:57	2844	-23.3751	69.2316	1733	MESO	WGS84	28	INDEX2013-17MFT	17MFT							MFT	Imaged only	DZMB	BGR	present	Identified only from imagery	en	Human Observation	INDEX		1	17MFT Fotos 2013-345.jpg	305 x 280	Multi Functional Tool	Canon PowerShot G9	Animalia	Cnidaria	Anthozoa	Alcyonacea/ Antipatharia
91	INDEX2013	FS Sonne	1	Central Indian Ridge	outside INDEX claim	2013	2013-11-25	03:19:27	02:49	2844	-23.3933	69.2427	07:57	2844	-23.3751	69.2316	1733	MESO	WGS84	28	INDEX2013-17MFT	17MFT							MFT	Imaged only	DZMB	BGR	present	Identified only from imagery	en	Human Observation	INDEX		3	17MFT Fotos 2013-160-3_Stalk of Gorgonian.jpg	288 x 178	Multi Functional Tool	Canon PowerShot G9	Animalia	Cnidaria	Anthozoa	Alcyonacea/ Antipatharia
92	INDEX2013	FS Sonne	1	Central Indian Ridge	outside INDEX claim	2013	2013-11-25	03:42:32	02:49	2844	-23.3933	69.2427	07:57	2844	-23.3751	69.2316	1733	MESO	WGS84	28	INDEX2013-17MFT	17MFT							MFT	Imaged only	DZMB	BGR	present	Identified only from imagery	en	Human Observation	INDEX		1	17MFT Fotos 2013-295-2.jpg	246 x 246	Multi Functional Tool	Canon PowerShot G9	Animalia	Cnidaria	Anthozoa	Alcyonacea/ Antipatharia
93	INDEX2013	FS Sonne	1	Central Indian Ridge	outside INDEX claim	2013	2013-11-25	06:00:43	02:49	2844	-23.3933	69.2427	07:57	2844	-23.3751	69.2316	1733	MESO	WGS84	28	INDEX2013-17MFT	17MFT							MFT	Imaged only	DZMB	BGR	present	Identified only from imagery	en	Human Observation	INDEX		1	17MFT Fotos 2013-247_Anthipataria.jpg	311 x 180	Multi Functional Tool	Canon PowerShot G9	Animalia	Cnidaria	Anthozoa	Alcyonacea/ Antipatharia
94	INDEX2013	FS Sonne	1	Central Indian Ridge	outside INDEX claim	2013	2013-11-25	03:27:11	02:49	2844	-23.3933	69.2427	07:57	2844	-23.3751	69.2316	1733	MESO	WGS84	28	INDEX2013-17MFT	17MFT							MFT	Imaged only	DZMB	BGR	present	Identified only from imagery	en	Human Observation	INDEX		1	17MFT Fotos 2013-289_Stalk of Gorgonian.jpg	237 x 237	Multi Functional Tool	Canon PowerShot G9	Animalia	Cnidaria	Anthozoa	Alcyonacea/ Antipatharia
95	INDEX2013	FS Sonne	1	Central Indian Ridge	outside INDEX claim	2013	2013-11-25	05:31:31	02:49	2844	-23.3933	69.2427	07:57	2844	-23.3751	69.2316	1733	MESO	WGS84	28	INDEX2013-17MFT	17MFT							MFT	Imaged only	DZMB	BGR	present	Identified only from imagery	en	Human Observation	INDEX		1	17MFT Fotos 2013-139.jpg	270 x 222	Multi Functional Tool	Canon PowerShot G9	Animalia	Cnidaria	Anthozoa	Pennatulacea
96	INDEX2013	FS Sonne	1	Central Indian Ridge	outside INDEX claim	2013	2013-11-25	03:48:36	02:49	2844	-23.3933	69.2427	07:57	2844	-23.3751	69.2316	1733	MESO	WGS84	28	INDEX2013-17MFT	17MFT							MFT	Imaged only	DZMB	BGR	present	Identified only from imagery	en	Human Observation	INDEX		1	17MFT Fotos 2013-437Brisingid.jpg	500 x 373	Multi Functional Tool	Canon PowerShot G9	Animalia	Echinodermata	Asteroidea	Brisingida	Freyellidae	Freyastera
97	INDEX2013	FS Sonne	1	Central Indian Ridge	outside INDEX claim	2013	2013-11-25	03:57:49	02:49	2844	-23.3933	69.2427	07:57	2844	-23.3751	69.2316	1733	MESO	WGS84	28	INDEX2013-17MFT	17MFT							MFT	Imaged only	DZMB	BGR	present	Identified only from imagery	en	Human Observation	INDEX		1	17MFT Fotos 2013-317-3_Brisingid.jpg	356 x 271	Multi Functional Tool	Canon PowerShot G9	Animalia	Echinodermata	Asteroidea	Brisingida	Freyellidae	Freyastera
98	INDEX2013	FS Sonne	1	Central Indian Ridge	outside INDEX claim	2013	2013-11-25	06:26:29	02:49	2844	-23.3933	69.2427	07:57	2844	-23.3751	69.2316	1733	MESO	WGS84	28	INDEX2013-17MFT	17MFT							MFT	Imaged only	DZMB	BGR	present	Identified only from imagery	en	Human Observation	INDEX		1	17MFT Fotos 2013-324_Freyastera sp..jpg	242 x 270	Multi Functional Tool	Canon PowerShot G9	Animalia	Echinodermata	Asteroidea	Brisingida	Freyellidae	Freyastera
99	INDEX2013	FS Sonne	1	Central Indian Ridge	outside INDEX claim	2013	2013-11-25	06:50:40	02:49	2844	-23.3933	69.2427	07:57	2844	-23.3751	69.2316	1733	MESO	WGS84	28	INDEX2013-17MFT	17MFT							MFT	Imaged only	DZMB	BGR	present	Identified only from imagery	en	Human Observation	INDEX		1	17MFT Fotos 2013-326-3_Brisingid.jpg	276 x 297	Multi Functional Tool	Canon PowerShot G9	Animalia	Echinodermata	Asteroidea	Brisingida	Freyellidae	Freyastera
100	INDEX2013	FS Sonne	1	Central Indian Ridge	Cluster 3	2013	2013-11-25	03:15:06	02:49	2844	-23.3933	69.2427	07:57	2844	-23.3751	69.2316	1733	MESO	WGS84	28	INDEX2013-17MFT	17MFT							MFT	Imaged only	DZMB	BGR	present	Identified only from imagery	en	Human Observation	INDEX		1	17MFT Fotos 2013-417-2.jpg	212 x 178	Multi Functional Tool	Canon PowerShot G9	Animalia	Cnidaria	Anthozoa	Pennatulacea	Kophobelemnidae	Kophobelemnon
101	INDEX2013	FS Sonne	1	Central Indian Ridge	outside INDEX claim	2013	2013-11-25	04:01:36	02:49	2844	-23.3933	69.2427	07:57	2844	-23.3751	69.2316	1733	MESO	WGS84	28	INDEX2013-17MFT	17MFT							MFT	Imaged only	DZMB	BGR	present	Identified only from imagery	en	Human Observation	INDEX		1	17MFT Fotos 2013-318.jpg	463 x 470	Multi Functional Tool	Canon PowerShot G9	Animalia	Echinodermata	Crinoidea	Comatulida	Antedonidae
102	INDEX2013	FS Sonne	1	Central Indian Ridge	outside INDEX claim	2013	2013-11-25	04:48:09	02:49	2844	-23.3933	69.2427	07:57	2844	-23.3751	69.2316	1733	MESO	WGS84	28	INDEX2013-17MFT	17MFT							MFT	Imaged only	DZMB	BGR	present	Identified only from imagery	en	Human Observation	INDEX		1	17MFT Fotos 2013-313_Probably CRINOID.jpg	553 x 532	Multi Functional Tool	Canon PowerShot G9	Animalia	Echinodermata	Crinoidea	Comatulida	Pentametrocrinidae	Pentametrocrinus
103	INDEX2013	FS Sonne	1	Central Indian Ridge	outside INDEX claim	2013	2013-11-25	06:17:11	02:49	2844	-23.3933	69.2427	07:57	2844	-23.3751	69.2316	1733	MESO	WGS84	28	INDEX2013-17MFT	17MFT							MFT	Imaged only	DZMB	BGR	present	Identified only from imagery	en	Human Observation	INDEX		1	17MFT Fotos 2013-323.jpg	318 x 332	Multi Functional Tool	Canon PowerShot G9	Animalia	Echinodermata	Crinoidea	Comatulida	Pentametrocrinidae	Pentametrocrinus
104	INDEX2013	FS Sonne	1	Central Indian Ridge	outside INDEX claim	2013	2013-11-25	03:40:22	02:49	2844	-23.3933	69.2427	07:57	2844	-23.3751	69.2316	1733	MESO	WGS84	28	INDEX2013-17MFT	17MFT							MFT	Imaged only	DZMB	BGR	present	Identified only from imagery	en	Human Observation	INDEX		1	17MFT Fotos 2013-294.jpg	322 x 271	Multi Functional Tool	Canon PowerShot G9	Animalia	Echinodermata	Holothuroidea	Elasipodida	Laetmogonidae
105	INDEX2013	FS Sonne	1	Central Indian Ridge	outside INDEX claim	2013	2013-11-25	05:00:33	02:49	2844	-23.3933	69.2427	07:57	2844	-23.3751	69.2316	1733	MESO	WGS84	28	INDEX2013-17MFT	17MFT							MFT	Imaged only	DZMB	BGR	present	Identified only from imagery	en	Human Observation	INDEX		1	17MFT Fotos 2013-304.jpg	201 x 187	Multi Functional Tool	Canon PowerShot G9	Animalia	Echinodermata	Holothuroidea	Elasipodida	Laetmogonidae
106	INDEX2013	FS Sonne	1	Central Indian Ridge	outside INDEX claim	2013	2013-11-25	04:22:24	02:49	2844	-23.3933	69.2427	07:57	2844	-23.3751	69.2316	1733	MESO	WGS84	28	INDEX2013-17MFT	17MFT							MFT	Imaged only	DZMB	BGR	present	Identified only from imagery	en	Human Observation	INDEX		1	17MFT Fotos 2013-299-2.jpg	256 x 256	Multi Functional Tool	Canon PowerShot G9	Animalia	Echinodermata	Holothuroidea	Synallactida	Deimatidae	Oneirophanta
107	INDEX2013	FS Sonne	1	Central Indian Ridge	outside INDEX claim	2013	2013-11-25	04:49:30	02:49	2844	-23.3933	69.2427	07:57	2844	-23.3751	69.2316	1733	MESO	WGS84	28	INDEX2013-17MFT	17MFT							MFT	Imaged only	DZMB	BGR	present	Identified only from imagery	en	Human Observation	INDEX		1	17MFT Fotos 2013-302.jpg	201 x 180	Multi Functional Tool	Canon PowerShot G9	Animalia	Echinodermata	Holothuroidea	Synallactida	Deimatidae	Oneirophanta
108	INDEX2013	FS Sonne	1	Central Indian Ridge	outside INDEX claim	2013	2013-11-25	06:02:01	02:49	2844	-23.3933	69.2427	07:57	2844	-23.3751	69.2316	1733	MESO	WGS84	28	INDEX2013-17MFT	17MFT							MFT	Imaged only	DZMB	BGR	present	Identified only from imagery	en	Human Observation	INDEX		1	17MFT Fotos 2013-310-3.jpg	263 x 270	Multi Functional Tool	Canon PowerShot G9	Animalia	Echinodermata	Holothuroidea	Synallactida	Deimatidae	Oneirophanta
109	INDEX2013	FS Sonne	1	Central Indian Ridge	outside INDEX claim	2013	2013-11-25	06:43:12	02:49	2844	-23.3933	69.2427	07:57	2844	-23.3751	69.2316	1733	MESO	WGS84	28	INDEX2013-17MFT	17MFT							MFT	Imaged only	DZMB	BGR	present	Identified only from imagery	en	Human Observation	INDEX		1	17MFT Fotos 2013-325_Probably CRINOID.jpg	608 x 636	Multi Functional Tool	Canon PowerShot G9	Animalia	Echinodermata	Crinoidea	Comatulida	Pentametrocrinidae	Pentametrocrinus
110	INDEX2013	FS Sonne	1	Central Indian Ridge	outside INDEX claim	2013	2013-11-25	04:28:55	02:49	2844	-23.3933	69.2427	07:57	2844	-23.3751	69.2316	1733	MESO	WGS84	28	INDEX2013-17MFT	17MFT							MFT	Imaged only	DZMB	BGR	present	Identified only from imagery	en	Human Observation	INDEX		1	17MFT Fotos 2013-319.jpg	332 x 325	Multi Functional Tool	Canon PowerShot G9	Animalia	Echinodermata	Ophiuroidea	Ophiurida	Ophiosphalmidae	Ophiosphalma
111	INDEX2013	FS Sonne	1	Central Indian Ridge	outside INDEX claim	2013	2013-11-25	04:56:16	02:49	2844	-23.3933	69.2427	07:57	2844	-23.3751	69.2316	1733	MESO	WGS84	28	INDEX2013-17MFT	17MFT							MFT	Imaged only	DZMB	BGR	present	Identified only from imagery	en	Human Observation	INDEX		1	17MFT Fotos 2013-450-2.jpg	173 x 201	Multi Functional Tool	Canon PowerShot G9	Animalia	Echinodermata	Ophiuroidea	Ophiurida	Ophiosphalmidae	Ophiosphalma
112	INDEX2013	FS Sonne	1	Central Indian Ridge	outside INDEX claim	2013	2013-11-25	05:00:07	02:49	2844	-23.3933	69.2427	07:57	2844	-23.3751	69.2316	1733	MESO	WGS84	28	INDEX2013-17MFT	17MFT							MFT	Imaged only	DZMB	BGR	present	Identified only from imagery	en	Human Observation	INDEX		1	17MFT Fotos 2013-322-2.jpg	346 x 339	Multi Functional Tool	Canon PowerShot G9	Animalia	Echinodermata	Ophiuroidea	Ophiurida	Ophiosphalmidae	Ophiosphalma
113	INDEX2013	FS Sonne	1	Central Indian Ridge	outside INDEX claim	2013	2013-11-25	03:19:27	02:49	2844	-23.3933	69.2427	07:57	2844	-23.3751	69.2316	1733	MESO	WGS84	28	INDEX2013-17MFT	17MFT							MFT	Imaged only	DZMB	BGR	present	Identified only from imagery	en	Human Observation	INDEX		1	17MFT Fotos 2013-160.jpg	432 x 280	Multi Functional Tool	Canon PowerShot G9	Animalia	Echinodermata	Holothuroidea	Synallactida	Synallactidae	Synallactes
114	INDEX2013	FS Sonne	1	Central Indian Ridge	outside INDEX claim	2013	2013-11-25	04:58:30	02:49	2844	-23.3933	69.2427	07:57	2844	-23.3751	69.2316	1733	MESO	WGS84	28	INDEX2013-17MFT	17MFT							MFT	Imaged only	DZMB	BGR	present	Identified only from imagery	en	Human Observation	INDEX		1	17MFT Fotos 2013-321-2.jpg	3918 x 3063	Multi Functional Tool	Canon PowerShot G9	Animalia	Echinodermata	Asteroidea	Paxillosida	Porcellanasteridae	Styracaster
115	INDEX2013	FS Sonne	1	Central Indian Ridge	outside INDEX claim	2013	2013-11-25	05:36:56	02:49	2844	-23.3933	69.2427	07:57	2844	-23.3751	69.2316	1733	MESO	WGS84	28	INDEX2013-17MFT	17MFT							MFT	Imaged only	DZMB	BGR	present	Identified only from imagery	en	Human Observation	INDEX		1	17MFT Fotos 2013-309.jpg	332 x 249	Multi Functional Tool	Canon PowerShot G9	Animalia	Echinodermata	Holothuroidea	Synallactida	Synallactidae
116	INDEX2013	FS Sonne	1	Central Indian Ridge	outside INDEX claim	2013	2013-11-25	06:28:54	02:49	2844	-23.3933	69.2427	07:57	2844	-23.3751	69.2316	1733	MESO	WGS84	28	INDEX2013-17MFT	17MFT							MFT	Imaged only	DZMB	BGR	present	Identified only from imagery	en	Human Observation	INDEX		1	17MFT Fotos 2013-311.jpg	401 x 401	Multi Functional Tool	Canon PowerShot G9	Animalia	Echinodermata	Holothuroidea	Synallactida	Synallactidae
117	INDEX2013	FS Sonne	1	Central Indian Ridge	outside INDEX claim	2013	2013-11-25	06:31:33	02:49	2844	-23.3933	69.2427	07:57	2844	-23.3751	69.2316	1733	MESO	WGS84	28	INDEX2013-17MFT	17MFT							MFT	Imaged only	DZMB	BGR	present	Identified only from imagery	en	Human Observation	INDEX		1	17MFT Fotos 2013-312-2.jpg	380 x 304	Multi Functional Tool	Canon PowerShot G9	Animalia	Echinodermata	Holothuroidea	Synallactida	Synallactidae
118	INDEX2013	FS Sonne	1	Central Indian Ridge	outside INDEX claim	2013	2013-11-25	06:53:51	02:49	2844	-23.3933	69.2427	07:57	2844	-23.3751	69.2316	1733	MESO	WGS84	28	INDEX2013-17MFT	17MFT							MFT	Imaged only	DZMB	BGR	present	Identified only from imagery	en	Human Observation	INDEX		1	17MFT Fotos 2013-407.jpg	208 x 249	Multi Functional Tool	Canon PowerShot G9	Animalia	Echinodermata	Holothuroidea	Synallactida	Synallactidae
119	INDEX2013	FS Sonne	1	Central Indian Ridge	outside INDEX claim	2013	2013-11-25	03:42:32	02:49	2844	-23.3933	69.2427	07:57	2844	-23.3751	69.2316	1733	MESO	WGS84	28	INDEX2013-17MFT	17MFT							MFT	Imaged only	DZMB	BGR	present	Identified only from imagery	en	Human Observation	INDEX		1	17MFT Fotos 2013-295.jpg	661 x 678	Multi Functional Tool	Canon PowerShot G9	Animalia	Echinodermata	Holothuroidea	Synallactida	Synallactidae
120	INDEX2013	FS Sonne	1	Central Indian Ridge	outside INDEX claim	2013	2013-11-25	04:03:49	02:49	2844	-23.3933	69.2427	07:57	2844	-23.3751	69.2316	1733	MESO	WGS84	28	INDEX2013-17MFT	17MFT							MFT	Imaged only	DZMB	BGR	present	Identified only from imagery	en	Human Observation	INDEX		1	17MFT Fotos 2013-298_Synallactidae sp. 3.jpg	657 x 678	Multi Functional Tool	Canon PowerShot G9	Animalia	Echinodermata	Holothuroidea	Synallactida	Synallactidae
121	INDEX2013	FS Sonne	1	Central Indian Ridge	outside INDEX claim	2013	2013-11-25	04:33:59	02:49	2844	-23.3933	69.2427	07:57	2844	-23.3751	69.2316	1733	MESO	WGS84	28	INDEX2013-17MFT	17MFT							MFT	Imaged only	DZMB	BGR	present	Identified only from imagery	en	Human Observation	INDEX		1	17MFT Fotos 2013-300.jpg	456 x 442	Multi Functional Tool	Canon PowerShot G9	Animalia	Echinodermata	Holothuroidea	Synallactida	Synallactidae
122	INDEX2013	FS Sonne	1	Central Indian Ridge	outside INDEX claim	2013	2013-11-25	04:38:46	02:49	2844	-23.3933	69.2427	07:57	2844	-23.3751	69.2316	1733	MESO	WGS84	28	INDEX2013-17MFT	17MFT							MFT	Imaged only	DZMB	BGR	present	Identified only from imagery	en	Human Observation	INDEX		1	17MFT Fotos 2013-301.jpg	311 x 304	Multi Functional Tool	Canon PowerShot G9	Animalia	Echinodermata	Holothuroidea	Synallactida	Synallactidae
123	INDEX2013	FS Sonne	1	Central Indian Ridge	outside INDEX claim	2013	2013-11-25	04:52:12	02:49	2844	-23.3933	69.2427	07:57	2844	-23.3751	69.2316	1733	MESO	WGS84	28	INDEX2013-17MFT	17MFT							MFT	Imaged only	DZMB	BGR	present	Identified only from imagery	en	Human Observation	INDEX		1	17MFT Fotos 2013-303.jpg	339 x 304	Multi Functional Tool	Canon PowerShot G9	Animalia	Echinodermata	Holothuroidea	Synallactida	Synallactidae
124	INDEX2013	FS Sonne	1	Central Indian Ridge	outside INDEX claim	2013	2013-11-25	05:06:41	02:49	2844	-23.3933	69.2427	07:57	2844	-23.3751	69.2316	1733	MESO	WGS84	28	INDEX2013-17MFT	17MFT							MFT	Imaged only	DZMB	BGR	present	Identified only from imagery	en	Human Observation	INDEX		1	17MFT Fotos 2013-305.jpg	484 x 456	Multi Functional Tool	Canon PowerShot G9	Animalia	Echinodermata	Holothuroidea	Synallactida	Synallactidae
125	INDEX2013	FS Sonne	1	Central Indian Ridge	outside INDEX claim	2013	2013-11-25	05:26:41	02:49	2844	-23.3933	69.2427	07:57	2844	-23.3751	69.2316	1733	MESO	WGS84	28	INDEX2013-17MFT	17MFT							MFT	Imaged only	DZMB	BGR	present	Identified only from imagery	en	Human Observation	INDEX		1	17MFT Fotos 2013-306_Synallactidae sp. 2.jpg	352 x 373	Multi Functional Tool	Canon PowerShot G9	Animalia	Echinodermata	Holothuroidea	Synallactida	Synallactidae
126	INDEX2013	FS Sonne	1	Central Indian Ridge	outside INDEX claim	2013	2013-11-25	03:03:30	02:49	2844	-23.3933	69.2427	07:57	2844	-23.3751	69.2316	1733	MESO	WGS84	28	INDEX2013-17MFT	17MFT							MFT	Imaged only	DZMB	BGR	present	Identified only from imagery - The structures resemble Luffamina atlantica from Rainbow area of Mid-Atlantic Ridge, but their identification as a foraminifera cannot be confirmed from photograph	en	Human Observation	INDEX		100	17MFT Fotos 2013-413-3.jpg	3000 x 4000	Multi Functional Tool	Canon PowerShot G9	Chromista	Foraminifera	Monothalamea	Astrorhizoida	Arboramminidae	Luffammina
127	INDEX2013	FS Sonne	1	Central Indian Ridge	outside INDEX claim	2013	2013-11-25	03:03:49	02:49	2844	-23.3933	69.2427	07:57	2844	-23.3751	69.2316	1733	MESO	WGS84	28	INDEX2013-17MFT	17MFT							MFT	Imaged only	DZMB	BGR	present	Identified only from imagery - The structures resemble Luffamina atlantica from Rainbow area of Mid-Atlantic Ridge, but their identification as a foraminifera cannot be confirmed from photograph	en	Human Observation	INDEX		100	17MFT Fotos 2013-152-3.jpg	237 x 102	Multi Functional Tool	Canon PowerShot G9	Chromista	Foraminifera	Monothalamea	Astrorhizoida	Arboramminidae	Luffammina
128	INDEX2013	FS Sonne	1	Central Indian Ridge	outside INDEX claim	2013	2013-11-25	03:05:39	02:49	2844	-23.3933	69.2427	07:57	2844	-23.3751	69.2316	1733	MESO	WGS84	28	INDEX2013-17MFT	17MFT							MFT	Imaged only	DZMB	BGR	present	Identified only from imagery - The structures resemble Luffamina atlantica from Rainbow area of Mid-Atlantic Ridge, but their identification as a foraminifera cannot be confirmed from photograph	en	Human Observation	INDEX		100	17MFT Fotos 2013-332-2.jpg	3000 x 4000	Multi Functional Tool	Canon PowerShot G9	Chromista	Foraminifera	Monothalamea	Astrorhizoida	Arboramminidae	Luffammina
129	INDEX2013	FS Sonne	1	Central Indian Ridge	outside INDEX claim	2013	2013-11-25	03:05:49	02:49	2844	-23.3933	69.2427	07:57	2844	-23.3751	69.2316	1733	MESO	WGS84	28	INDEX2013-17MFT	17MFT							MFT	Imaged only	DZMB	BGR	present	Identified only from imagery - The structures resemble Luffamina atlantica from Rainbow area of Mid-Atlantic Ridge, but their identification as a foraminifera cannot be confirmed from photograph	en	Human Observation	INDEX		100	17MFT Fotos 2013-333-3.jpg	542 x 288	Multi Functional Tool	Canon PowerShot G9	Chromista	Foraminifera	Monothalamea	Astrorhizoida	Arboramminidae	Luffammina
130	INDEX2013	FS Sonne	1	Central Indian Ridge	outside INDEX claim	2013	2013-11-25	03:07:40	02:49	2844	-23.3933	69.2427	07:57	2844	-23.3751	69.2316	1733	MESO	WGS84	28	INDEX2013-17MFT	17MFT							MFT	Imaged only	DZMB	BGR	present	Identified only from imagery - The structures resemble Luffamina atlantica from Rainbow area of Mid-Atlantic Ridge, but their identification as a foraminifera cannot be confirmed from photograph	en	Human Observation	INDEX		100	17MFT Fotos 2013-334-4.jpg	3000 x 4000	Multi Functional Tool	Canon PowerShot G9	Chromista	Foraminifera	Monothalamea	Astrorhizoida	Arboramminidae	Luffammina
131	INDEX2013	FS Sonne	1	Central Indian Ridge	outside INDEX claim	2013	2013-11-25	03:11:32	02:49	2844	-23.3933	69.2427	07:57	2844	-23.3751	69.2316	1733	MESO	WGS84	28	INDEX2013-17MFT	17MFT							MFT	Imaged only	DZMB	BGR	present	Identified only from imagery - The structures resemble Luffamina atlantica from Rainbow area of Mid-Atlantic Ridge, but their identification as a foraminifera cannot be confirmed from photograph	en	Human Observation	INDEX		100	17MFT Fotos 2013-78-2.jpg	238 x 255	Multi Functional Tool	Canon PowerShot G9	Chromista	Foraminifera	Monothalamea	Astrorhizoida	Arboramminidae	Luffammina
132	INDEX2013	FS Sonne	1	Central Indian Ridge	outside INDEX claim	2013	2013-11-25	03:13:10	02:49	2844	-23.3933	69.2427	07:57	2844	-23.3751	69.2316	1733	MESO	WGS84	28	INDEX2013-17MFT	17MFT							MFT	Imaged only	DZMB	BGR	present	Identified only from imagery - The structures resemble Luffamina atlantica from Rainbow area of Mid-Atlantic Ridge, but their identification as a foraminifera cannot be confirmed from photograph	en	Human Observation	INDEX		100	17MFT Fotos 2013-416.jpg	3000 x 4000	Multi Functional Tool	Canon PowerShot G9	Chromista	Foraminifera	Monothalamea	Astrorhizoida	Arboramminidae	Luffammina
133	INDEX2013	FS Sonne	1	Central Indian Ridge	outside INDEX claim	2013	2013-11-25	03:15:06	02:49	2844	-23.3933	69.2427	07:57	2844	-23.3751	69.2316	1733	MESO	WGS84	28	INDEX2013-17MFT	17MFT							MFT	Imaged only	DZMB	BGR	present	Identified only from imagery - The structures resemble Luffamina atlantica from Rainbow area of Mid-Atlantic Ridge, but their identification as a foraminifera cannot be confirmed from photograph	en	Human Observation	INDEX		100	17MFT Fotos 2013-417-3.jpg	3000 x 4000	Multi Functional Tool	Canon PowerShot G9	Chromista	Foraminifera	Monothalamea	Astrorhizoida	Arboramminidae	Luffammina
134	INDEX2013	FS Sonne	1	Central Indian Ridge	outside INDEX claim	2013	2013-11-25	03:20:00	02:49	2844	-23.3933	69.2427	07:57	2844	-23.3751	69.2316	1733	MESO	WGS84	28	INDEX2013-17MFT	17MFT							MFT	Imaged only	DZMB	BGR	present	Identified only from imagery - The structures resemble Luffamina atlantica from Rainbow area of Mid-Atlantic Ridge, but their identification as a foraminifera cannot be confirmed from photograph	en	Human Observation	INDEX		100	17MFT Fotos 2013-339.jpg	3000 x 4000	Multi Functional Tool	Canon PowerShot G9	Chromista	Foraminifera	Monothalamea	Astrorhizoida	Arboramminidae	Luffammina
135	INDEX2013	FS Sonne	1	Central Indian Ridge	outside INDEX claim	2013	2013-11-25	03:20:06	02:49	2844	-23.3933	69.2427	07:57	2844	-23.3751	69.2316	1733	MESO	WGS84	28	INDEX2013-17MFT	17MFT							MFT	Imaged only	DZMB	BGR	present	Identified only from imagery - The structures resemble Luffamina atlantica from Rainbow area of Mid-Atlantic Ridge, but their identification as a foraminifera cannot be confirmed from photograph	en	Human Observation	INDEX		100	17MFT Fotos 2013-340-2.jpg	3000 x 4000	Multi Functional Tool	Canon PowerShot G9	Chromista	Foraminifera	Monothalamea	Astrorhizoida	Arboramminidae	Luffammina
136	INDEX2013	FS Sonne	1	Central Indian Ridge	outside INDEX claim	2013	2013-11-25	03:24:13	02:49	2844	-23.3933	69.2427	07:57	2844	-23.3751	69.2316	1733	MESO	WGS84	28	INDEX2013-17MFT	17MFT							MFT	Imaged only	DZMB	BGR	present	Identified only from imagery - The structures resemble Luffamina atlantica from Rainbow area of Mid-Atlantic Ridge, but their identification as a foraminifera cannot be confirmed from photograph	en	Human Observation	INDEX		100	17MFT Fotos 2013-341-5.jpg	3000 x 4000	Multi Functional Tool	Canon PowerShot G9	Chromista	Foraminifera	Monothalamea	Astrorhizoida	Arboramminidae	Luffammina
137	INDEX2013	FS Sonne	1	Central Indian Ridge	outside INDEX claim	2013	2013-11-25	03:25:36	02:49	2844	-23.3933	69.2427	07:57	2844	-23.3751	69.2316	1733	MESO	WGS84	28	INDEX2013-17MFT	17MFT							MFT	Imaged only	DZMB	BGR	present	Identified only from imagery - The structures resemble Luffamina atlantica from Rainbow area of Mid-Atlantic Ridge, but their identification as a foraminifera cannot be confirmed from photograph	en	Human Observation	INDEX		100	17MFT Fotos 2013-342-8.jpg	3000 x 4000	Multi Functional Tool	Canon PowerShot G9	Chromista	Foraminifera	Monothalamea	Astrorhizoida	Arboramminidae	Luffammina
138	INDEX2013	FS Sonne	1	Central Indian Ridge	outside INDEX claim	2013	2013-11-25	03:27:11	02:49	2844	-23.3933	69.2427	07:57	2844	-23.3751	69.2316	1733	MESO	WGS84	28	INDEX2013-17MFT	17MFT							MFT	Imaged only	DZMB	BGR	present	Identified only from imagery - The structures resemble Luffamina atlantica from Rainbow area of Mid-Atlantic Ridge, but their identification as a foraminifera cannot be confirmed from photograph	en	Human Observation	INDEX		100	17MFT Fotos 2013-289-6.jpg	314 x 551	Multi Functional Tool	Canon PowerShot G9	Chromista	Foraminifera	Monothalamea	Astrorhizoida	Arboramminidae	Luffammina
139	INDEX2013	FS Sonne	1	Central Indian Ridge	outside INDEX claim	2013	2013-11-25	03:27:22	02:49	2844	-23.3933	69.2427	07:57	2844	-23.3751	69.2316	1733	MESO	WGS84	28	INDEX2013-17MFT	17MFT							MFT	Imaged only	DZMB	BGR	present	Identified only from imagery - The structures resemble Luffamina atlantica from Rainbow area of Mid-Atlantic Ridge, but their identification as a foraminifera cannot be confirmed from photograph	en	Human Observation	INDEX		100	17MFT Fotos 2013-64-2.jpg	209 x 180	Multi Functional Tool	Canon PowerShot G9	Chromista	Foraminifera	Monothalamea	Astrorhizoida	Arboramminidae	Luffammina
140	INDEX2013	FS Sonne	1	Central Indian Ridge	outside INDEX claim	2013	2013-11-25	03:29:04	02:49	2844	-23.3933	69.2427	07:57	2844	-23.3751	69.2316	1733	MESO	WGS84	28	INDEX2013-17MFT	17MFT							MFT	Imaged only	DZMB	BGR	present	Identified only from imagery - The structures resemble Luffamina atlantica from Rainbow area of Mid-Atlantic Ridge, but their identification as a foraminifera cannot be confirmed from photograph	en	Human Observation	INDEX		100	17MFT Fotos 2013-343.jpg	3000 x 4000	Multi Functional Tool	Canon PowerShot G9	Chromista	Foraminifera	Monothalamea	Astrorhizoida	Arboramminidae	Luffammina
141	INDEX2013	FS Sonne	1	Central Indian Ridge	outside INDEX claim	2013	2013-11-25	03:30:26	02:49	2844	-23.3933	69.2427	07:57	2844	-23.3751	69.2316	1733	MESO	WGS84	28	INDEX2013-17MFT	17MFT							MFT	Imaged only	DZMB	BGR	present	Identified only from imagery - The structures resemble Luffamina atlantica from Rainbow area of Mid-Atlantic Ridge, but their identification as a foraminifera cannot be confirmed from photograph	en	Human Observation	INDEX		100	17MFT Fotos 2013-344.jpg	3000 x 4000	Multi Functional Tool	Canon PowerShot G9	Chromista	Foraminifera	Monothalamea	Astrorhizoida	Arboramminidae	Luffammina
142	INDEX2013	FS Sonne	1	Central Indian Ridge	outside INDEX claim	2013	2013-11-25	03:33:38	02:49	2844	-23.3933	69.2427	07:57	2844	-23.3751	69.2316	1733	MESO	WGS84	28	INDEX2013-17MFT	17MFT							MFT	Imaged only	DZMB	BGR	present	Identified only from imagery - The structures resemble Luffamina atlantica from Rainbow area of Mid-Atlantic Ridge, but their identification as a foraminifera cannot be confirmed from photograph	en	Human Observation	INDEX		100	17MFT Fotos 2013-431-2.jpg	3000 x 4000	Multi Functional Tool	Canon PowerShot G9	Chromista	Foraminifera	Monothalamea	Astrorhizoida	Arboramminidae	Luffammina
143	INDEX2013	FS Sonne	1	Central Indian Ridge	outside INDEX claim	2013	2013-11-25	03:34:01	02:49	2844	-23.3933	69.2427	07:57	2844	-23.3751	69.2316	1733	MESO	WGS84	28	INDEX2013-17MFT	17MFT							MFT	Imaged only	DZMB	BGR	present	Identified only from imagery - The structures resemble Luffamina atlantica from Rainbow area of Mid-Atlantic Ridge, but their identification as a foraminifera cannot be confirmed from photograph	en	Human Observation	INDEX		100	17MFT Fotos 2013-385-2.jpg	3000 x 4000	Multi Functional Tool	Canon PowerShot G9	Chromista	Foraminifera	Monothalamea	Astrorhizoida	Arboramminidae	Luffammina
144	INDEX2013	FS Sonne	1	Central Indian Ridge	outside INDEX claim	2013	2013-11-25	03:39:34	02:49	2844	-23.3933	69.2427	07:57	2844	-23.3751	69.2316	1733	MESO	WGS84	28	INDEX2013-17MFT	17MFT							MFT	Imaged only	DZMB	BGR	present	Identified only from imagery - The structures resemble Luffamina atlantica from Rainbow area of Mid-Atlantic Ridge, but their identification as a foraminifera cannot be confirmed from photograph	en	Human Observation	INDEX		100	17MFT Fotos 2013-130-2.jpg	542 x 373	Multi Functional Tool	Canon PowerShot G9	Chromista	Foraminifera	Monothalamea	Astrorhizoida	Arboramminidae	Luffammina
145	INDEX2013	FS Sonne	1	Central Indian Ridge	outside INDEX claim	2013	2013-11-25	03:42:32	02:49	2844	-23.3933	69.2427	07:57	2844	-23.3751	69.2316	1733	MESO	WGS84	28	INDEX2013-17MFT	17MFT							MFT	Imaged only	DZMB	BGR	present	Identified only from imagery - The structures resemble Luffamina atlantica from Rainbow area of Mid-Atlantic Ridge, but their identification as a foraminifera cannot be confirmed from photograph	en	Human Observation	INDEX		100	17MFT Fotos 2013-295-3.jpg	458 x 263	Multi Functional Tool	Canon PowerShot G9	Chromista	Foraminifera	Monothalamea	Astrorhizoida	Arboramminidae	Luffammina
146	INDEX2013	FS Sonne	1	Central Indian Ridge	outside INDEX claim	2013	2013-11-25	03:48:36	02:49	2844	-23.3933	69.2427	07:57	2844	-23.3751	69.2316	1733	MESO	WGS84	28	INDEX2013-17MFT	17MFT							MFT	Imaged only	DZMB	BGR	present	Identified only from imagery - The structures resemble Luffamina atlantica from Rainbow area of Mid-Atlantic Ridge, but their identification as a foraminifera cannot be confirmed from photograph	en	Human Observation	INDEX		100	17MFT Fotos 2013-437-3.jpg	3000 x 4000	Multi Functional Tool	Canon PowerShot G9	Chromista	Foraminifera	Monothalamea	Astrorhizoida	Arboramminidae	Luffammina
147	INDEX2013	FS Sonne	1	Central Indian Ridge	outside INDEX claim	2013	2013-11-25	03:52:15	02:49	2844	-23.3933	69.2427	07:57	2844	-23.3751	69.2316	1733	MESO	WGS84	28	INDEX2013-17MFT	17MFT							MFT	Imaged only	DZMB	BGR	present	Identified only from imagery - The structures resemble Luffamina atlantica from Rainbow area of Mid-Atlantic Ridge, but their identification as a foraminifera cannot be confirmed from photograph	en	Human Observation	INDEX		100	17MFT Fotos 2013-440-5.jpg	3000 x 4000	Multi Functional Tool	Canon PowerShot G9	Chromista	Foraminifera	Monothalamea	Astrorhizoida	Arboramminidae	Luffammina
148	INDEX2013	FS Sonne	1	Central Indian Ridge	outside INDEX claim	2013	2013-11-25	03:59:42	02:49	2844	-23.3933	69.2427	07:57	2844	-23.3751	69.2316	1733	MESO	WGS84	28	INDEX2013-17MFT	17MFT							MFT	Imaged only	DZMB	BGR	present	Identified only from imagery - The structures resemble Luffamina atlantica from Rainbow area of Mid-Atlantic Ridge, but their identification as a foraminifera cannot be confirmed from photograph	en	Human Observation	INDEX		100	17MFT Fotos 2013-442.jpg	2448 x 3264	Multi Functional Tool	Canon PowerShot G9	Chromista	Foraminifera	Monothalamea	Astrorhizoida	Arboramminidae	Luffammina
149	INDEX2013	FS Sonne	1	Central Indian Ridge	outside INDEX claim	2013	2013-11-25	04:01:36	02:49	2844	-23.3933	69.2427	07:57	2844	-23.3751	69.2316	1733	MESO	WGS84	28	INDEX2013-17MFT	17MFT							MFT	Imaged only	DZMB	BGR	present	Identified only from imagery - The structures resemble Luffamina atlantica from Rainbow area of Mid-Atlantic Ridge, but their identification as a foraminifera cannot be confirmed from photograph	en	Human Observation	INDEX		100	17MFT Fotos 2013-318-2.jpg	2448 x 3264	Multi Functional Tool	Canon PowerShot G9	Chromista	Foraminifera	Monothalamea	Astrorhizoida	Arboramminidae	Luffammina
150	INDEX2013	FS Sonne	1	Central Indian Ridge	outside INDEX claim	2013	2013-11-25	04:02:43	02:49	2844	-23.3933	69.2427	07:57	2844	-23.3751	69.2316	1733	MESO	WGS84	28	INDEX2013-17MFT	17MFT							MFT	Imaged only	DZMB	BGR	present	Identified only from imagery - The structures resemble Luffamina atlantica from Rainbow area of Mid-Atlantic Ridge, but their identification as a foraminifera cannot be confirmed from photograph	en	Human Observation	INDEX		100	17MFT Fotos 2013-443.jpg	2448 x 3264	Multi Functional Tool	Canon PowerShot G9	Chromista	Foraminifera	Monothalamea	Astrorhizoida	Arboramminidae	Luffammina
151	INDEX2013	FS Sonne	1	Central Indian Ridge	outside INDEX claim	2013	2013-11-25	04:03:37	02:49	2844	-23.3933	69.2427	07:57	2844	-23.3751	69.2316	1733	MESO	WGS84	28	INDEX2013-17MFT	17MFT							MFT	Imaged only	DZMB	BGR	present	Identified only from imagery - The structures resemble Luffamina atlantica from Rainbow area of Mid-Atlantic Ridge, but their identification as a foraminifera cannot be confirmed from photograph	en	Human Observation	INDEX		100	17MFT Fotos 2013-297-2.jpg	310 x 207	Multi Functional Tool	Canon PowerShot G9	Chromista	Foraminifera	Monothalamea	Astrorhizoida	Arboramminidae	Luffammina
152	INDEX2013	FS Sonne	1	Central Indian Ridge	outside INDEX claim	2013	2013-11-25	04:08:25	02:49	2844	-23.3933	69.2427	07:57	2844	-23.3751	69.2316	1733	MESO	WGS84	28	INDEX2013-17MFT	17MFT							MFT	Imaged only	DZMB	BGR	present	Identified only from imagery - The structures resemble Luffamina atlantica from Rainbow area of Mid-Atlantic Ridge, but their identification as a foraminifera cannot be confirmed from photograph	en	Human Observation	INDEX		100	17MFT Fotos 2013-352-3.jpg	2448 x 3264	Multi Functional Tool	Canon PowerShot G9	Chromista	Foraminifera	Monothalamea	Astrorhizoida	Arboramminidae	Luffammina
153	INDEX2013	FS Sonne	1	Central Indian Ridge	outside INDEX claim	2013	2013-11-25	04:08:54	02:49	2844	-23.3933	69.2427	07:57	2844	-23.3751	69.2316	1733	MESO	WGS84	28	INDEX2013-17MFT	17MFT							MFT	Imaged only	DZMB	BGR	present	Identified only from imagery - The structures resemble Luffamina atlantica from Rainbow area of Mid-Atlantic Ridge, but their identification as a foraminifera cannot be confirmed from photograph	en	Human Observation	INDEX		100	17MFT Fotos 2013-108-4.jpg	448 x 207	Multi Functional Tool	Canon PowerShot G9	Chromista	Foraminifera	Monothalamea	Astrorhizoida	Arboramminidae	Luffammina
154	INDEX2013	FS Sonne	1	Central Indian Ridge	outside INDEX claim	2013	2013-11-25	04:10:16	02:49	2844	-23.3933	69.2427	07:57	2844	-23.3751	69.2316	1733	MESO	WGS84	28	INDEX2013-17MFT	17MFT							MFT	Imaged only	DZMB	BGR	present	Identified only from imagery - The structures resemble Luffamina atlantica from Rainbow area of Mid-Atlantic Ridge, but their identification as a foraminifera cannot be confirmed from photograph	en	Human Observation	INDEX		100	17MFT Fotos 2013-193.jpg	339 x 166	Multi Functional Tool	Canon PowerShot G9	Chromista	Foraminifera	Monothalamea	Astrorhizoida	Arboramminidae	Luffammina
155	INDEX2013	FS Sonne	1	Central Indian Ridge	outside INDEX claim	2013	2013-11-25	04:14:00	02:49	2844	-23.3933	69.2427	07:57	2844	-23.3751	69.2316	1733	MESO	WGS84	28	INDEX2013-17MFT	17MFT							MFT	Imaged only	DZMB	BGR	present	Identified only from imagery - The structures resemble Luffamina atlantica from Rainbow area of Mid-Atlantic Ridge, but their identification as a foraminifera cannot be confirmed from photograph	en	Human Observation	INDEX		100	17MFT Fotos 2013-195-2.jpg	249 x 145	Multi Functional Tool	Canon PowerShot G9	Chromista	Foraminifera	Monothalamea	Astrorhizoida	Arboramminidae	Luffammina
156	INDEX2013	FS Sonne	1	Central Indian Ridge	outside INDEX claim	2013	2013-11-25	04:26:39	02:49	2844	-23.3933	69.2427	07:57	2844	-23.3751	69.2316	1733	MESO	WGS84	28	INDEX2013-17MFT	17MFT							MFT	Imaged only	DZMB	BGR	present	Identified only from imagery - The structures resemble Luffamina atlantica from Rainbow area of Mid-Atlantic Ridge, but their identification as a foraminifera cannot be confirmed from photograph	en	Human Observation	INDEX		100	17MFT Fotos 2013-199-2.jpg	270 x 111	Multi Functional Tool	Canon PowerShot G9	Chromista	Foraminifera	Monothalamea	Astrorhizoida	Arboramminidae	Luffammina
157	INDEX2013	FS Sonne	1	Central Indian Ridge	outside INDEX claim	2013	2013-11-25	04:49:30	02:49	2844	-23.3933	69.2427	07:57	2844	-23.3751	69.2316	1733	MESO	WGS84	28	INDEX2013-17MFT	17MFT							MFT	Imaged only	DZMB	BGR	present	Identified only from imagery - The structures resemble Luffamina atlantica from Rainbow area of Mid-Atlantic Ridge, but their identification as a foraminifera cannot be confirmed from photograph	en	Human Observation	INDEX		100	17MFT Fotos 2013-302-2.jpg	145 x 325	Multi Functional Tool	Canon PowerShot G9	Chromista	Foraminifera	Monothalamea	Astrorhizoida	Arboramminidae	Luffammina
158	INDEX2013	FS Sonne	1	Central Indian Ridge	outside INDEX claim	2013	2013-11-25	04:57:38	02:49	2844	-23.3933	69.2427	07:57	2844	-23.3751	69.2316	1733	MESO	WGS84	28	INDEX2013-17MFT	17MFT							MFT	Imaged only	DZMB	BGR	present	Identified only from imagery - The structures resemble Luffamina atlantica from Rainbow area of Mid-Atlantic Ridge, but their identification as a foraminifera cannot be confirmed from photograph	en	Human Observation	INDEX		100	17MFT Fotos 2013-209-2.jpg	408 x 173	Multi Functional Tool	Canon PowerShot G9	Chromista	Foraminifera	Monothalamea	Astrorhizoida	Arboramminidae	Luffammina
159	INDEX2013	FS Sonne	1	Central Indian Ridge	outside INDEX claim	2013	2013-11-25	05:03:28	02:49	2844	-23.3933	69.2427	07:57	2844	-23.3751	69.2316	1733	MESO	WGS84	28	INDEX2013-17MFT	17MFT							MFT	Imaged only	DZMB	BGR	present	Identified only from imagery - The structures resemble Luffamina atlantica from Rainbow area of Mid-Atlantic Ridge, but their identification as a foraminifera cannot be confirmed from photograph	en	Human Observation	INDEX		100	17MFT Fotos 2013-214.jpg	443 x 325	Multi Functional Tool	Canon PowerShot G9	Chromista	Foraminifera	Monothalamea	Astrorhizoida	Arboramminidae	Luffammina
160	INDEX2013	FS Sonne	1	Central Indian Ridge	outside INDEX claim	2013	2013-11-25	05:05:15	02:49	2844	-23.3933	69.2427	07:57	2844	-23.3751	69.2316	1733	MESO	WGS84	28	INDEX2013-17MFT	17MFT							MFT	Imaged only	DZMB	BGR	present	Identified only from imagery - The structures resemble Luffamina atlantica from Rainbow area of Mid-Atlantic Ridge, but their identification as a foraminifera cannot be confirmed from photograph	en	Human Observation	INDEX		100	17MFT Fotos 2013-217-4.jpg	256 x 242	Multi Functional Tool	Canon PowerShot G9	Chromista	Foraminifera	Monothalamea	Astrorhizoida	Arboramminidae	Luffammina
161	INDEX2013	FS Sonne	1	Central Indian Ridge	outside INDEX claim	2013	2013-11-25	05:07:59	02:49	2844	-23.3933	69.2427	07:57	2844	-23.3751	69.2316	1733	MESO	WGS84	28	INDEX2013-17MFT	17MFT							MFT	Imaged only	DZMB	BGR	present	Identified only from imagery - The structures resemble Luffamina atlantica from Rainbow area of Mid-Atlantic Ridge, but their identification as a foraminifera cannot be confirmed from photograph	en	Human Observation	INDEX		100	17MFT Fotos 2013-54.jpg	380 x 297	Multi Functional Tool	Canon PowerShot G9	Chromista	Foraminifera	Monothalamea	Astrorhizoida	Arboramminidae	Luffammina
162	INDEX2013	FS Sonne	1	Central Indian Ridge	outside INDEX claim	2013	2013-11-25	05:09:30	02:49	2844	-23.3933	69.2427	07:57	2844	-23.3751	69.2316	1733	MESO	WGS84	28	INDEX2013-17MFT	17MFT							MFT	Imaged only	DZMB	BGR	present	Identified only from imagery - The structures resemble Luffamina atlantica from Rainbow area of Mid-Atlantic Ridge, but their identification as a foraminifera cannot be confirmed from photograph	en	Human Observation	INDEX		100	17MFT Fotos 2013-220.jpg	367 x 332	Multi Functional Tool	Canon PowerShot G9	Chromista	Foraminifera	Monothalamea	Astrorhizoida	Arboramminidae	Luffammina
163	INDEX2013	FS Sonne	1	Central Indian Ridge	outside INDEX claim	2013	2013-11-25	05:11:59	02:49	2844	-23.3933	69.2427	07:57	2844	-23.3751	69.2316	1733	MESO	WGS84	28	INDEX2013-17MFT	17MFT							MFT	Imaged only	DZMB	BGR	present	Identified only from imagery - The structures resemble Luffamina atlantica from Rainbow area of Mid-Atlantic Ridge, but their identification as a foraminifera cannot be confirmed from photograph	en	Human Observation	INDEX		100	17MFT Fotos 2013-221-4.jpg	290 x 159	Multi Functional Tool	Canon PowerShot G9	Chromista	Foraminifera	Monothalamea	Astrorhizoida	Arboramminidae	Luffammina
164	INDEX2013	FS Sonne	1	Central Indian Ridge	outside INDEX claim	2013	2013-11-25	05:15:00	02:49	2844	-23.3933	69.2427	07:57	2844	-23.3751	69.2316	1733	MESO	WGS84	28	INDEX2013-17MFT	17MFT							MFT	Imaged only	DZMB	BGR	present	Identified only from imagery - The structures resemble Luffamina atlantica from Rainbow area of Mid-Atlantic Ridge, but their identification as a foraminifera cannot be confirmed from photograph	en	Human Observation	INDEX		100	17MFT Fotos 2013-3-2.jpg	228 x 138	Multi Functional Tool	Canon PowerShot G9	Chromista	Foraminifera	Monothalamea	Astrorhizoida	Arboramminidae	Luffammina
165	INDEX2013	FS Sonne	1	Central Indian Ridge	outside INDEX claim	2013	2013-11-25	05:18:06	02:49	2844	-23.3933	69.2427	07:57	2844	-23.3751	69.2316	1733	MESO	WGS84	28	INDEX2013-17MFT	17MFT							MFT	Imaged only	DZMB	BGR	present	Identified only from imagery - The structures resemble Luffamina atlantica from Rainbow area of Mid-Atlantic Ridge, but their identification as a foraminifera cannot be confirmed from photograph	en	Human Observation	INDEX		100	17MFT Fotos 2013-4-3.jpg	290 x 145	Multi Functional Tool	Canon PowerShot G9	Chromista	Foraminifera	Monothalamea	Astrorhizoida	Arboramminidae	Luffammina
166	INDEX2013	FS Sonne	1	Central Indian Ridge	outside INDEX claim	2013	2013-11-25	05:22:45	02:49	2844	-23.3933	69.2427	07:57	2844	-23.3751	69.2316	1733	MESO	WGS84	28	INDEX2013-17MFT	17MFT							MFT	Imaged only	DZMB	BGR	present	Identified only from imagery - The structures resemble Luffamina atlantica from Rainbow area of Mid-Atlantic Ridge, but their identification as a foraminifera cannot be confirmed from photograph	en	Human Observation	INDEX		100	17MFT Fotos 2013-225-2.jpg	290 x 207	Multi Functional Tool	Canon PowerShot G9	Chromista	Foraminifera	Monothalamea	Astrorhizoida	Arboramminidae	Luffammina
167	INDEX2013	FS Sonne	1	Central Indian Ridge	outside INDEX claim	2013	2013-11-25	05:27:39	02:49	2844	-23.3933	69.2427	07:57	2844	-23.3751	69.2316	1733	MESO	WGS84	28	INDEX2013-17MFT	17MFT							MFT	Imaged only	DZMB	BGR	present	Identified only from imagery - The structures resemble Luffamina atlantica from Rainbow area of Mid-Atlantic Ridge, but their identification as a foraminifera cannot be confirmed from photograph	en	Human Observation	INDEX		100	17MFT Fotos 2013-138-3.jpg	332 x 242	Multi Functional Tool	Canon PowerShot G9	Chromista	Foraminifera	Monothalamea	Astrorhizoida	Arboramminidae	Luffammina
168	INDEX2013	FS Sonne	1	Central Indian Ridge	outside INDEX claim	2013	2013-11-25	05:27:56	02:49	2844	-23.3933	69.2427	07:57	2844	-23.3751	69.2316	1733	MESO	WGS84	28	INDEX2013-17MFT	17MFT							MFT	Imaged only	DZMB	BGR	present	Identified only from imagery - The structures resemble Luffamina atlantica from Rainbow area of Mid-Atlantic Ridge, but their identification as a foraminifera cannot be confirmed from photograph	en	Human Observation	INDEX		100	17MFT Fotos 2013-358.jpg	2448 x 3264	Multi Functional Tool	Canon PowerShot G9	Chromista	Foraminifera	Monothalamea	Astrorhizoida	Arboramminidae	Luffammina
169	INDEX2013	FS Sonne	1	Central Indian Ridge	outside INDEX claim	2013	2013-11-25	05:28:24	02:49	2844	-23.3933	69.2427	07:57	2844	-23.3751	69.2316	1733	MESO	WGS84	28	INDEX2013-17MFT	17MFT							MFT	Imaged only	DZMB	BGR	present	Identified only from imagery - The structures resemble Luffamina atlantica from Rainbow area of Mid-Atlantic Ridge, but their identification as a foraminifera cannot be confirmed from photograph	en	Human Observation	INDEX		100	17MFT Fotos 2013-227-2.jpg	270 x 194	Multi Functional Tool	Canon PowerShot G9	Chromista	Foraminifera	Monothalamea	Astrorhizoida	Arboramminidae	Luffammina
170	INDEX2013	FS Sonne	1	Central Indian Ridge	outside INDEX claim	2013	2013-11-25	05:30:51	02:49	2844	-23.3933	69.2427	07:57	2844	-23.3751	69.2316	1733	MESO	WGS84	28	INDEX2013-17MFT	17MFT							MFT	Imaged only	DZMB	BGR	present	Identified only from imagery - The structures resemble Luffamina atlantica from Rainbow area of Mid-Atlantic Ridge, but their identification as a foraminifera cannot be confirmed from photograph	en	Human Observation	INDEX		100	17MFT Fotos 2013-308-2.jpg	166 x 367	Multi Functional Tool	Canon PowerShot G9	Chromista	Foraminifera	Monothalamea	Astrorhizoida	Arboramminidae	Luffammina
171	INDEX2013	FS Sonne	1	Central Indian Ridge	outside INDEX claim	2013	2013-11-25	05:55:11	02:49	2844	-23.3933	69.2427	07:57	2844	-23.3751	69.2316	1733	MESO	WGS84	28	INDEX2013-17MFT	17MFT							MFT	Imaged only	DZMB	BGR	present	Identified only from imagery - The structures resemble Luffamina atlantica from Rainbow area of Mid-Atlantic Ridge, but their identification as a foraminifera cannot be confirmed from photograph	en	Human Observation	INDEX		100	17MFT Fotos 2013-238-2.jpg	214 x 159	Multi Functional Tool	Canon PowerShot G9	Chromista	Foraminifera	Monothalamea	Astrorhizoida	Arboramminidae	Luffammina
172	INDEX2013	FS Sonne	1	Central Indian Ridge	outside INDEX claim	2013	2013-11-25	05:56:34	02:49	2844	-23.3933	69.2427	07:57	2844	-23.3751	69.2316	1733	MESO	WGS84	28	INDEX2013-17MFT	17MFT							MFT	Imaged only	DZMB	BGR	present	Identified only from imagery - The structures resemble Luffamina atlantica from Rainbow area of Mid-Atlantic Ridge, but their identification as a foraminifera cannot be confirmed from photograph	en	Human Observation	INDEX		100	17MFT Fotos 2013-240-2.jpg	166 x 235	Multi Functional Tool	Canon PowerShot G9	Chromista	Foraminifera	Monothalamea	Astrorhizoida	Arboramminidae	Luffammina
173	INDEX2013	FS Sonne	1	Central Indian Ridge	outside INDEX claim	2013	2013-11-25	05:56:42	02:49	2844	-23.3933	69.2427	07:57	2844	-23.3751	69.2316	1733	MESO	WGS84	28	INDEX2013-17MFT	17MFT							MFT	Imaged only	DZMB	BGR	present	Identified only from imagery - The structures resemble Luffamina atlantica from Rainbow area of Mid-Atlantic Ridge, but their identification as a foraminifera cannot be confirmed from photograph	en	Human Observation	INDEX		100	17MFT Fotos 2013-241-5.jpg	166 x 360	Multi Functional Tool	Canon PowerShot G9	Chromista	Foraminifera	Monothalamea	Astrorhizoida	Arboramminidae	Luffammina
174	INDEX2013	FS Sonne	1	Central Indian Ridge	outside INDEX claim	2013	2013-11-25	05:56:52	02:49	2844	-23.3933	69.2427	07:57	2844	-23.3751	69.2316	1733	MESO	WGS84	28	INDEX2013-17MFT	17MFT							MFT	Imaged only	DZMB	BGR	present	Identified only from imagery - The structures resemble Luffamina atlantica from Rainbow area of Mid-Atlantic Ridge, but their identification as a foraminifera cannot be confirmed from photograph	en	Human Observation	INDEX		100	17MFT Fotos 2013-242-2.jpg	124 x 207	Multi Functional Tool	Canon PowerShot G9	Chromista	Foraminifera	Monothalamea	Astrorhizoida	Arboramminidae	Luffammina
175	INDEX2013	FS Sonne	1	Central Indian Ridge	outside INDEX claim	2013	2013-11-25	05:57:01	02:49	2844	-23.3933	69.2427	07:57	2844	-23.3751	69.2316	1733	MESO	WGS84	28	INDEX2013-17MFT	17MFT							MFT	Imaged only	DZMB	BGR	present	Identified only from imagery - The structures resemble Luffamina atlantica from Rainbow area of Mid-Atlantic Ridge, but their identification as a foraminifera cannot be confirmed from photograph	en	Human Observation	INDEX		100	17MFT Fotos 2013-360.jpg	2448 x 3264	Multi Functional Tool	Canon PowerShot G9	Chromista	Foraminifera	Monothalamea	Astrorhizoida	Arboramminidae	Luffammina
176	INDEX2013	FS Sonne	1	Central Indian Ridge	outside INDEX claim	2013	2013-11-25	05:57:37	02:49	2844	-23.3933	69.2427	07:57	2844	-23.3751	69.2316	1733	MESO	WGS84	28	INDEX2013-17MFT	17MFT							MFT	Imaged only	DZMB	BGR	present	Identified only from imagery - The structures resemble Luffamina atlantica from Rainbow area of Mid-Atlantic Ridge, but their identification as a foraminifera cannot be confirmed from photograph	en	Human Observation	INDEX		100	17MFT Fotos 2013-400.jpg	2448 x 3264	Multi Functional Tool	Canon PowerShot G9	Chromista	Foraminifera	Monothalamea	Astrorhizoida	Arboramminidae	Luffammina
177	INDEX2013	FS Sonne	1	Central Indian Ridge	outside INDEX claim	2013	2013-11-25	05:58:23	02:49	2844	-23.3933	69.2427	07:57	2844	-23.3751	69.2316	1733	MESO	WGS84	28	INDEX2013-17MFT	17MFT							MFT	Imaged only	DZMB	BGR	present	Identified only from imagery - The structures resemble Luffamina atlantica from Rainbow area of Mid-Atlantic Ridge, but their identification as a foraminifera cannot be confirmed from photograph	en	Human Observation	INDEX		100	17MFT Fotos 2013-244-3.jpg	443 x 242	Multi Functional Tool	Canon PowerShot G9	Chromista	Foraminifera	Monothalamea	Astrorhizoida	Arboramminidae	Luffammina
178	INDEX2013	FS Sonne	1	Central Indian Ridge	outside INDEX claim	2013	2013-11-25	05:58:33	02:49	2844	-23.3933	69.2427	07:57	2844	-23.3751	69.2316	1733	MESO	WGS84	28	INDEX2013-17MFT	17MFT							MFT	Imaged only	DZMB	BGR	present	Identified only from imagery - The structures resemble Luffamina atlantica from Rainbow area of Mid-Atlantic Ridge, but their identification as a foraminifera cannot be confirmed from photograph	en	Human Observation	INDEX		100	17MFT Fotos 2013-245.jpg	402 x 519	Multi Functional Tool	Canon PowerShot G9	Chromista	Foraminifera	Monothalamea	Astrorhizoida	Arboramminidae	Luffammina
179	INDEX2013	FS Sonne	1	Central Indian Ridge	outside INDEX claim	2013	2013-11-25	06:00:06	02:49	2844	-23.3933	69.2427	07:57	2844	-23.3751	69.2316	1733	MESO	WGS84	28	INDEX2013-17MFT	17MFT							MFT	Imaged only	DZMB	BGR	present	Identified only from imagery - The structures resemble Luffamina atlantica from Rainbow area of Mid-Atlantic Ridge, but their identification as a foraminifera cannot be confirmed from photograph	en	Human Observation	INDEX		100	17MFT Fotos 2013-262.jpg	277 x 401	Multi Functional Tool	Canon PowerShot G9	Chromista	Foraminifera	Monothalamea	Astrorhizoida	Arboramminidae	Luffammina
180	INDEX2013	FS Sonne	1	Central Indian Ridge	outside INDEX claim	2013	2013-11-25	06:00:43	02:49	2844	-23.3933	69.2427	07:57	2844	-23.3751	69.2316	1733	MESO	WGS84	28	INDEX2013-17MFT	17MFT							MFT	Imaged only	DZMB	BGR	present	Identified only from imagery - The structures resemble Luffamina atlantica from Rainbow area of Mid-Atlantic Ridge, but their identification as a foraminifera cannot be confirmed from photograph	en	Human Observation	INDEX		100	17MFT Fotos 2013-247-2.jpg	469 x 207	Multi Functional Tool	Canon PowerShot G9	Chromista	Foraminifera	Monothalamea	Astrorhizoida	Arboramminidae	Luffammina
181	INDEX2013	FS Sonne	1	Central Indian Ridge	outside INDEX claim	2013	2013-11-25	06:01:02	02:49	2844	-23.3933	69.2427	07:57	2844	-23.3751	69.2316	1733	MESO	WGS84	28	INDEX2013-17MFT	17MFT							MFT	Imaged only	DZMB	BGR	present	Identified only from imagery - The structures resemble Luffamina atlantica from Rainbow area of Mid-Atlantic Ridge, but their identification as a foraminifera cannot be confirmed from photograph	en	Human Observation	INDEX		100	17MFT Fotos 2013-248-4.jpg	318 x 387	Multi Functional Tool	Canon PowerShot G9	Chromista	Foraminifera	Monothalamea	Astrorhizoida	Arboramminidae	Luffammina
182	INDEX2013	FS Sonne	1	Central Indian Ridge	outside INDEX claim	2013	2013-11-25	06:01:42	02:49	2844	-23.3933	69.2427	07:57	2844	-23.3751	69.2316	1733	MESO	WGS84	28	INDEX2013-17MFT	17MFT							MFT	Imaged only	DZMB	BGR	present	Identified only from imagery - The structures resemble Luffamina atlantica from Rainbow area of Mid-Atlantic Ridge, but their identification as a foraminifera cannot be confirmed from photograph	en	Human Observation	INDEX		100	17MFT Fotos 2013-361-3.jpg	2448 x 3264	Multi Functional Tool	Canon PowerShot G9	Chromista	Foraminifera	Monothalamea	Astrorhizoida	Arboramminidae	Luffammina
183	INDEX2013	FS Sonne	1	Central Indian Ridge	outside INDEX claim	2013	2013-11-25	06:01:50	02:49	2844	-23.3933	69.2427	07:57	2844	-23.3751	69.2316	1733	MESO	WGS84	28	INDEX2013-17MFT	17MFT							MFT	Imaged only	DZMB	BGR	present	Identified only from imagery - The structures resemble Luffamina atlantica from Rainbow area of Mid-Atlantic Ridge, but their identification as a foraminifera cannot be confirmed from photograph	en	Human Observation	INDEX		100	17MFT Fotos 2013-259-4.jpg	332 x 484	Multi Functional Tool	Canon PowerShot G9	Chromista	Foraminifera	Monothalamea	Astrorhizoida	Arboramminidae	Luffammina
184	INDEX2013	FS Sonne	1	Central Indian Ridge	outside INDEX claim	2013	2013-11-25	06:02:01	02:49	2844	-23.3933	69.2427	07:57	2844	-23.3751	69.2316	1733	MESO	WGS84	28	INDEX2013-17MFT	17MFT							MFT	Imaged only	DZMB	BGR	present	Identified only from imagery - The structures resemble Luffamina atlantica from Rainbow area of Mid-Atlantic Ridge, but their identification as a foraminifera cannot be confirmed from photograph	en	Human Observation	INDEX		100	17MFT Fotos 2013-310.jpg	2448 x 3264	Multi Functional Tool	Canon PowerShot G9	Chromista	Foraminifera	Monothalamea	Astrorhizoida	Arboramminidae	Luffammina
185	INDEX2013	FS Sonne	1	Central Indian Ridge	outside INDEX claim	2013	2013-11-25	06:03:39	02:49	2844	-23.3933	69.2427	07:57	2844	-23.3751	69.2316	1733	MESO	WGS84	28	INDEX2013-17MFT	17MFT							MFT	Imaged only	DZMB	BGR	present	Identified only from imagery - The structures resemble Luffamina atlantica from Rainbow area of Mid-Atlantic Ridge, but their identification as a foraminifera cannot be confirmed from photograph	en	Human Observation	INDEX		100	17MFT Fotos 2013-249-3.jpg	567 x 277	Multi Functional Tool	Canon PowerShot G9	Chromista	Foraminifera	Monothalamea	Astrorhizoida	Arboramminidae	Luffammina
186	INDEX2013	FS Sonne	1	Central Indian Ridge	outside INDEX claim	2013	2013-11-25	06:24:40	02:49	2844	-23.3933	69.2427	07:57	2844	-23.3751	69.2316	1733	MESO	WGS84	28	INDEX2013-17MFT	17MFT							MFT	Imaged only	DZMB	BGR	present	Identified only from imagery - The structures resemble Luffamina atlantica from Rainbow area of Mid-Atlantic Ridge, but their identification as a foraminifera cannot be confirmed from photograph	en	Human Observation	INDEX		100	17MFT Fotos 2013-264-2.jpg	200 x 317	Multi Functional Tool	Canon PowerShot G9	Chromista	Foraminifera	Monothalamea	Astrorhizoida	Arboramminidae	Luffammina
187	INDEX2013	FS Sonne	1	Central Indian Ridge	outside INDEX claim	2013	2013-11-25	06:25:46	02:49	2844	-23.3933	69.2427	07:57	2844	-23.3751	69.2316	1733	MESO	WGS84	28	INDEX2013-17MFT	17MFT							MFT	Imaged only	DZMB	BGR	present	Identified only from imagery - The structures resemble Luffamina atlantica from Rainbow area of Mid-Atlantic Ridge, but their identification as a foraminifera cannot be confirmed from photograph	en	Human Observation	INDEX		100	17MFT Fotos 2013-403-3.jpg	2448 x 3264	Multi Functional Tool	Canon PowerShot G9	Chromista	Foraminifera	Monothalamea	Astrorhizoida	Arboramminidae	Luffammina
188	INDEX2013	FS Sonne	1	Central Indian Ridge	outside INDEX claim	2013	2013-11-25	06:31:56	02:49	2844	-23.3933	69.2427	07:57	2844	-23.3751	69.2316	1733	MESO	WGS84	28	INDEX2013-17MFT	17MFT							MFT	Imaged only	DZMB	BGR	present	Identified only from imagery - The structures resemble Luffamina atlantica from Rainbow area of Mid-Atlantic Ridge, but their identification as a foraminifera cannot be confirmed from photograph	en	Human Observation	INDEX		100	17MFT Fotos 2013-364-2.jpg	2448 x 3264	Multi Functional Tool	Canon PowerShot G9	Chromista	Foraminifera	Monothalamea	Astrorhizoida	Arboramminidae	Luffammina
189	INDEX2013	FS Sonne	1	Central Indian Ridge	outside INDEX claim	2013	2013-11-25	06:43:12	02:49	2844	-23.3933	69.2427	07:57	2844	-23.3751	69.2316	1733	MESO	WGS84	28	INDEX2013-17MFT	17MFT							MFT	Imaged only	DZMB	BGR	present	Identified only from imagery - The structures resemble Luffamina atlantica from Rainbow area of Mid-Atlantic Ridge, but their identification as a foraminifera cannot be confirmed from photograph	en	Human Observation	INDEX		100	17MFT Fotos 2013-325-3.jpg	2448 x 3264	Multi Functional Tool	Canon PowerShot G9	Chromista	Foraminifera	Monothalamea	Astrorhizoida	Arboramminidae	Luffammina
190	INDEX2013	FS Sonne	1	Central Indian Ridge	outside INDEX claim	2013	2013-11-25	06:50:40	02:49	2844	-23.3933	69.2427	07:57	2844	-23.3751	69.2316	1733	MESO	WGS84	28	INDEX2013-17MFT	17MFT							MFT	Imaged only	DZMB	BGR	present	Identified only from imagery - The structures resemble Luffamina atlantica from Rainbow area of Mid-Atlantic Ridge, but their identification as a foraminifera cannot be confirmed from photograph	en	Human Observation	INDEX		100	17MFT Fotos 2013-326.jpg	2448 x 3264	Multi Functional Tool	Canon PowerShot G9	Chromista	Foraminifera	Monothalamea	Astrorhizoida	Arboramminidae	Luffammina
191	INDEX2013	FS Sonne	1	Central Indian Ridge	outside INDEX claim	2013	2013-11-25	07:40:46	02:49	2844	-23.3933	69.2427	07:57	2844	-23.3751	69.2316	1733	MESO	WGS84	28	INDEX2013-17MFT	17MFT							MFT	Imaged only	DZMB	BGR	present	Identified only from imagery - The structures resemble Luffamina atlantica from Rainbow area of Mid-Atlantic Ridge, but their identification as a foraminifera cannot be confirmed from photograph	en	Human Observation	INDEX		100	17MFT Fotos 2013-265-2.jpg	270 x 401	Multi Functional Tool	Canon PowerShot G9	Chromista	Foraminifera	Monothalamea	Astrorhizoida	Arboramminidae	Luffammina
192	INDEX2013	FS Sonne	1	Central Indian Ridge	outside INDEX claim	2013	2013-11-25	03:08:02	02:49	2844	-23.3933	69.2427	07:57	2844	-23.3751	69.2316	1733	MESO	WGS84	28	INDEX2013-17MFT	17MFT							MFT	Imaged only	DZMB	BGR	present	Identified only from imagery - Similar to Plate-like morphotypes 7: radiating plates from the ISA megafauna catalogue (Plate-like morphotype)	en	Human Observation	INDEX		1	17MFT Fotos 2013-335-4.jpg	246 x 221	Multi Functional Tool	Canon PowerShot G9	Chromista	Foraminifera	Monothalamea
193	INDEX2013	FS Sonne	1	Central Indian Ridge	outside INDEX claim	2013	2013-11-25	05:27:48	02:49	2844	-23.3933	69.2427	07:57	2844	-23.3751	69.2316	1733	MESO	WGS84	28	INDEX2013-17MFT	17MFT							MFT	Imaged only	DZMB	BGR	present	Identified only from imagery - Similar to Plate-like morphotypes 7: radiating plates from the ISA megafauna catalogue (Plate-like morphotype)	en	Human Observation	INDEX		1	17MFT Fotos 2013-396.jpg	186 x 207	Multi Functional Tool	Canon PowerShot G9	Chromista	Foraminifera	Monothalamea
194	INDEX2013	FS Sonne	1	Central Indian Ridge	outside INDEX claim	2013	2013-11-25	05:28:36	02:49	2844	-23.3933	69.2427	07:57	2844	-23.3751	69.2316	1733	MESO	WGS84	28	INDEX2013-17MFT	17MFT							MFT	Imaged only	DZMB	BGR	present	Identified only from imagery - Similar to Plate-like morphotypes 7: radiating plates from the ISA megafauna catalogue (Plate-like morphotype)	en	Human Observation	INDEX		1	17MFT Fotos 2013-373-2.jpg	235 x 242	Multi Functional Tool	Canon PowerShot G9	Chromista	Foraminifera	Monothalamea
195	INDEX2013	FS Sonne	1	Central Indian Ridge	outside INDEX claim	2013	2013-11-25	05:29:45	02:49	2844	-23.3933	69.2427	07:57	2844	-23.3751	69.2316	1733	MESO	WGS84	28	INDEX2013-17MFT	17MFT							MFT	Imaged only	DZMB	BGR	present	Identified only from imagery - Similar to Plate-like morphotypes 7: radiating plates from the ISA megafauna catalogue (Plate-like morphotype)	en	Human Observation	INDEX		1	17MFT Fotos 2013-359-2.jpg	194 x 180	Multi Functional Tool	Canon PowerShot G9	Chromista	Foraminifera	Monothalamea
196	INDEX2013	FS Sonne	1	Central Indian Ridge	outside INDEX claim	2013	2013-11-25	05:30:38	02:49	2844	-23.3933	69.2427	07:57	2844	-23.3751	69.2316	1733	MESO	WGS84	28	INDEX2013-17MFT	17MFT							MFT	Imaged only	DZMB	BGR	present	Identified only from imagery - Similar to Plate-like morphotypes 7: radiating plates from the ISA megafauna catalogue (Plate-like morphotype)	en	Human Observation	INDEX		2	17MFT Fotos 2013-397-2.jpg	242 x 270	Multi Functional Tool	Canon PowerShot G9	Chromista	Foraminifera	Monothalamea
197	INDEX2013	FS Sonne	1	Central Indian Ridge	outside INDEX claim	2013	2013-11-25	05:30:38	02:49	2844	-23.3933	69.2427	07:57	2844	-23.3751	69.2316	1733	MESO	WGS84	28	INDEX2013-17MFT	17MFT							MFT	Imaged only	DZMB	BGR	present	Identified only from imagery - Similar to Plate-like morphotypes 7: radiating plates from the ISA megafauna catalogue (Plate-like morphotype)	en	Human Observation	INDEX		3	17MFT Fotos 2013-397-4.jpg	227 x 193	Multi Functional Tool	Canon PowerShot G9	Chromista	Foraminifera	Monothalamea
198	INDEX2013	FS Sonne	1	Central Indian Ridge	outside INDEX claim	2013	2013-11-25	03:21:10	02:49	2844	-23.3933	69.2427	07:57	2844	-23.3751	69.2316	1733	MESO	WGS84	28	INDEX2013-17MFT	17MFT							MFT	Imaged only	DZMB	BGR	present	Identified only from imagery - it is impossible to confirm the generic identification from photographs	en	Human Observation	INDEX		1	17MFT Fotos 2013-421-2.jpg	3000 x 4000	Multi Functional Tool	Canon PowerShot G9	Chromista	Foraminifera	Monothalamea		Psamminidae	Psammina
199	INDEX2013	FS Sonne	1	Central Indian Ridge	outside INDEX claim	2013	2013-11-25	03:25:36	02:49	2844	-23.3933	69.2427	07:57	2844	-23.3751	69.2316	1733	MESO	WGS84	28	INDEX2013-17MFT	17MFT							MFT	Imaged only	DZMB	BGR	present	Identified only from imagery - it is impossible to confirm the generic identification from photographs	en	Human Observation	INDEX		2	17MFT Fotos 2013-342-4.jpg	322 x 483	Multi Functional Tool	Canon PowerShot G9	Chromista	Foraminifera	Monothalamea		Psamminidae	Psammina
200	INDEX2013	FS Sonne	1	Central Indian Ridge	outside INDEX claim	2013	2013-11-25	03:32:25	02:49	2844	-23.3933	69.2427	07:57	2844	-23.3751	69.2316	1733	MESO	WGS84	28	INDEX2013-17MFT	17MFT							MFT	Imaged only	DZMB	BGR	present	Identified only from imagery - it is impossible to confirm the generic identification from photographs	en	Human Observation	INDEX		1	17MFT Fotos 2013-345-3.jpg	229 x 271	Multi Functional Tool	Canon PowerShot G9	Chromista	Foraminifera	Monothalamea		Psamminidae	Psammina
201	INDEX2013	FS Sonne	1	Central Indian Ridge	outside INDEX claim	2013	2013-11-25	03:33:48	02:49	2844	-23.3933	69.2427	07:57	2844	-23.3751	69.2316	1733	MESO	WGS84	28	INDEX2013-17MFT	17MFT							MFT	Imaged only	DZMB	BGR	present	Identified only from imagery - it is impossible to confirm the generic identification from photographs	en	Human Observation	INDEX		1	17MFT Fotos 2013-95.jpg	271 x 212	Multi Functional Tool	Canon PowerShot G9	Chromista	Foraminifera	Monothalamea		Psamminidae	Psammina
202	INDEX2013	FS Sonne	1	Central Indian Ridge	outside INDEX claim	2013	2013-11-25	03:36:45	02:49	2844	-23.3933	69.2427	07:57	2844	-23.3751	69.2316	1733	MESO	WGS84	28	INDEX2013-17MFT	17MFT							MFT	Imaged only	DZMB	BGR	present	Identified only from imagery - it is impossible to confirm the generic identification from photographs	en	Human Observation	INDEX		1	17MFT Fotos 2013-167-2.jpg	136 x 111	Multi Functional Tool	Canon PowerShot G9	Chromista	Foraminifera	Monothalamea		Psamminidae	Psammina
203	INDEX2013	FS Sonne	1	Central Indian Ridge	outside INDEX claim	2013	2013-11-25	03:37:19	02:49	2844	-23.3933	69.2427	07:57	2844	-23.3751	69.2316	1733	MESO	WGS84	28	INDEX2013-17MFT	17MFT							MFT	Imaged only	DZMB	BGR	present	Identified only from imagery - it is impossible to confirm the generic identification from photographs	en	Human Observation	INDEX		1	17MFT Fotos 2013-25.jpg	254 x 186	Multi Functional Tool	Canon PowerShot G9	Chromista	Foraminifera	Monothalamea		Psamminidae	Psammina
204	INDEX2013	FS Sonne	1	Central Indian Ridge	outside INDEX claim	2013	2013-11-25	03:40:22	02:49	2844	-23.3933	69.2427	07:57	2844	-23.3751	69.2316	1733	MESO	WGS84	28	INDEX2013-17MFT	17MFT							MFT	Imaged only	DZMB	BGR	present	Identified only from imagery - it is impossible to confirm the generic identification from photographs	en	Human Observation	INDEX		1	17MFT Fotos 2013-294-5.jpg	288 x 263	Multi Functional Tool	Canon PowerShot G9	Chromista	Foraminifera	Monothalamea		Psamminidae	Psammina
205	INDEX2013	FS Sonne	1	Central Indian Ridge	outside INDEX claim	2013	2013-11-25	03:42:01	02:49	2844	-23.3933	69.2427	07:57	2844	-23.3751	69.2316	1733	MESO	WGS84	28	INDEX2013-17MFT	17MFT							MFT	Imaged only	DZMB	BGR	present	Identified only from imagery - it is impossible to confirm the generic identification from photographs	en	Human Observation	INDEX		1	17MFT Fotos 2013-315-5.jpg	263 x 255	Multi Functional Tool	Canon PowerShot G9	Chromista	Foraminifera	Monothalamea		Psamminidae	Psammina
206	INDEX2013	FS Sonne	1	Central Indian Ridge	outside INDEX claim	2013	2013-11-25	03:44:38	02:49	2844	-23.3933	69.2427	07:57	2844	-23.3751	69.2316	1733	MESO	WGS84	28	INDEX2013-17MFT	17MFT							MFT	Imaged only	DZMB	BGR	present	Identified only from imagery - it is impossible to confirm the generic identification from photographs	en	Human Observation	INDEX		1	17MFT Fotos 2013-348-2.jpg	195 x 170	Multi Functional Tool	Canon PowerShot G9	Chromista	Foraminifera	Monothalamea		Psamminidae	Psammina
207	INDEX2013	FS Sonne	1	Central Indian Ridge	outside INDEX claim	2013	2013-11-25	03:52:15	02:49	2844	-23.3933	69.2427	07:57	2844	-23.3751	69.2316	1733	MESO	WGS84	28	INDEX2013-17MFT	17MFT							MFT	Imaged only	DZMB	BGR	present	Identified only from imagery - it is impossible to confirm the generic identification from photographs	en	Human Observation	INDEX		2	17MFT Fotos 2013-440.jpg	271 x 186	Multi Functional Tool	Canon PowerShot G9	Chromista	Foraminifera	Monothalamea		Psamminidae	Psammina
208	INDEX2013	FS Sonne	1	Central Indian Ridge	outside INDEX claim	2013	2013-11-25	04:03:49	02:49	2844	-23.3933	69.2427	07:57	2844	-23.3751	69.2316	1733	MESO	WGS84	28	INDEX2013-17MFT	17MFT							MFT	Imaged only	DZMB	BGR	present	Identified only from imagery - it is impossible to confirm the generic identification from photographs	en	Human Observation	INDEX		1	17MFT Fotos 2013-298-4.jpg	166 x 159	Multi Functional Tool	Canon PowerShot G9	Chromista	Foraminifera	Monothalamea		Psamminidae	Psammina
209	INDEX2013	FS Sonne	1	Central Indian Ridge	outside INDEX claim	2013	2013-11-25	04:28:18	02:49	2844	-23.3933	69.2427	07:57	2844	-23.3751	69.2316	1733	MESO	WGS84	28	INDEX2013-17MFT	17MFT							MFT	Imaged only	DZMB	BGR	present	Identified only from imagery - it is impossible to confirm the generic identification from photographs	en	Human Observation	INDEX		1	17MFT Fotos 2013-387-3.jpg	194 x 187	Multi Functional Tool	Canon PowerShot G9	Chromista	Foraminifera	Monothalamea		Psamminidae	Psammina
210	INDEX2013	FS Sonne	1	Central Indian Ridge	outside INDEX claim	2013	2013-11-25	04:33:19	02:49	2844	-23.3933	69.2427	07:57	2844	-23.3751	69.2316	1733	MESO	WGS84	28	INDEX2013-17MFT	17MFT							MFT	Imaged only	DZMB	BGR	present	Identified only from imagery - it is impossible to confirm the generic identification from photographs	en	Human Observation	INDEX		2	17MFT Fotos 2013-113-4.jpg	235 x 180	Multi Functional Tool	Canon PowerShot G9	Chromista	Foraminifera	Monothalamea		Psamminidae	Psammina
211	INDEX2013	FS Sonne	1	Central Indian Ridge	outside INDEX claim	2013	2013-11-25	05:08:28	02:49	2844	-23.3933	69.2427	07:57	2844	-23.3751	69.2316	1733	MESO	WGS84	28	INDEX2013-17MFT	17MFT							MFT	Imaged only	DZMB	BGR	present	Identified only from imagery - it is impossible to confirm the generic identification from photographs	en	Human Observation	INDEX		1	17MFT Fotos 2013-219-5.jpg	152 x 159	Multi Functional Tool	Canon PowerShot G9	Chromista	Foraminifera	Monothalamea		Psamminidae	Psammina
212	INDEX2013	FS Sonne	1	Central Indian Ridge	outside INDEX claim	2013	2013-11-25	05:14:22	02:49	2844	-23.3933	69.2427	07:57	2844	-23.3751	69.2316	1733	MESO	WGS84	28	INDEX2013-17MFT	17MFT							MFT	Imaged only	DZMB	BGR	present	Identified only from imagery - it is impossible to confirm the generic identification from photographs	en	Human Observation	INDEX		1	17MFT Fotos 2013-223-4.jpg	124 x 124	Multi Functional Tool	Canon PowerShot G9	Chromista	Foraminifera	Monothalamea		Psamminidae	Psammina
213	INDEX2013	FS Sonne	1	Central Indian Ridge	outside INDEX claim	2013	2013-11-25	05:32:57	02:49	2844	-23.3933	69.2427	07:57	2844	-23.3751	69.2316	1733	MESO	WGS84	28	INDEX2013-17MFT	17MFT							MFT	Imaged only	DZMB	BGR	present	Identified only from imagery - it is impossible to confirm the generic identification from photographs	en	Human Observation	INDEX		1	17MFT Fotos 2013-140-3.jpg	159 x 131	Multi Functional Tool	Canon PowerShot G9	Chromista	Foraminifera	Monothalamea		Psamminidae	Psammina
214	INDEX2013	FS Sonne	1	Central Indian Ridge	outside INDEX claim	2013	2013-11-25	06:01:50	02:49	2844	-23.3933	69.2427	07:57	2844	-23.3751	69.2316	1733	MESO	WGS84	28	INDEX2013-17MFT	17MFT							MFT	Imaged only	DZMB	BGR	present	Identified only from imagery - it is impossible to confirm the generic identification from photographs	en	Human Observation	INDEX		2	17MFT Fotos 2013-259-2.jpg	166 x 180	Multi Functional Tool	Canon PowerShot G9	Chromista	Foraminifera	Monothalamea		Psamminidae	Psammina
215	INDEX2013	FS Sonne	1	Central Indian Ridge	outside INDEX claim	2013	2013-11-25	03:02:59	02:49	2844	-23.3933	69.2427	07:57	2844	-23.3751	69.2316	1733	MESO	WGS84	28	INDEX2013-17MFT	17MFT							MFT	Imaged only	DZMB	BGR	present	Identified only from imagery - it is impossible to confirm the generic identification from photographs	en	Human Observation	INDEX		1	17MFT Fotos 2013-75-5.jpg	110 x 118	Multi Functional Tool	Canon PowerShot G9	Chromista	Foraminifera	Monothalamea		Psamminidae	Psammina
216	INDEX2013	FS Sonne	1	Central Indian Ridge	outside INDEX claim	2013	2013-11-25	03:17:19	02:49	2844	-23.3933	69.2427	07:57	2844	-23.3751	69.2316	1733	MESO	WGS84	28	INDEX2013-17MFT	17MFT							MFT	Imaged only	DZMB	BGR	present	Identified only from imagery	en	Human Observation	INDEX		1	17MFT Fotos 2013-314-3_Probably CRINOID.jpg	915 x 881	Multi Functional Tool	Canon PowerShot G9	Animalia	Echinodermata	Crinoidea	Comatulida	Pentametrocrinidae	Pentametrocrinus
217	INDEX2013	FS Sonne	1	Central Indian Ridge	outside INDEX claim	2013	2013-11-25	03:18:29	02:49	2844	-23.3933	69.2427	07:57	2844	-23.3751	69.2316	1733	MESO	WGS84	28	INDEX2013-17MFT	17MFT							MFT	Imaged only	DZMB	BGR	present	Identified only from imagery	en	Human Observation	INDEX		1	17MFT Fotos 2013-338-5.jpg	187 x 212	Multi Functional Tool	Canon PowerShot G9	Animalia	Mollusca	Scaphopoda
218	INDEX2013	FS Sonne	1	Central Indian Ridge	outside INDEX claim	2013	2013-11-25	03:22:07	02:49	2844	-23.3933	69.2427	07:57	2844	-23.3751	69.2316	1733	MESO	WGS84	28	INDEX2013-17MFT	17MFT							MFT	Imaged only	DZMB	BGR	present	Identified only from imagery	en	Human Observation	INDEX		1	17MFT Fotos 2013-161-4.jpg	263 x 221	Multi Functional Tool	Canon PowerShot G9	Animalia	Mollusca	Scaphopoda
219	INDEX2013	FS Sonne	1	Central Indian Ridge	outside INDEX claim	2013	2013-11-25	02:50:35	02:49	2844	-23.3933	69.2427	07:57	2844	-23.3751	69.2316	1733	MESO	WGS84	28	INDEX2013-17MFT	17MFT							MFT	Imaged only	DZMB	BGR	present	Identified only from imagery	en	Human Observation	INDEX		1	17MFT Fotos 2013-410.jpg	3000 x 4000	Multi Functional Tool	Canon PowerShot G9	Animalia	Porifera				Paleodictyon
220	INDEX2013	FS Sonne	1	Central Indian Ridge	outside INDEX claim	2013	2013-11-25	03:02:59	02:49	2844	-23.3933	69.2427	07:57	2844	-23.3751	69.2316	1733	MESO	WGS84	28	INDEX2013-17MFT	17MFT							MFT	Imaged only	DZMB	BGR	present	Identified only from imagery	en	Human Observation	INDEX		6	17MFT Fotos 2013-75-3.jpg	322 x 237	Multi Functional Tool	Canon PowerShot G9	Animalia	Porifera				Paleodictyon
221	INDEX2013	FS Sonne	1	Central Indian Ridge	outside INDEX claim	2013	2013-11-25	03:03:30	02:49	2844	-23.3933	69.2427	07:57	2844	-23.3751	69.2316	1733	MESO	WGS84	28	INDEX2013-17MFT	17MFT							MFT	Imaged only	DZMB	BGR	present	Identified only from imagery	en	Human Observation	INDEX		1	17MFT Fotos 2013-413.jpg	3000 x 4000	Multi Functional Tool	Canon PowerShot G9	Animalia	Porifera				Paleodictyon
222	INDEX2013	FS Sonne	1	Central Indian Ridge	outside INDEX claim	2013	2013-11-25	03:08:02	02:49	2844	-23.3933	69.2427	07:57	2844	-23.3751	69.2316	1733	MESO	WGS84	28	INDEX2013-17MFT	17MFT							MFT	Imaged only	DZMB	BGR	present	Identified only from imagery	en	Human Observation	INDEX		1	17MFT Fotos 2013-335-3.jpg	331 x 280	Multi Functional Tool	Canon PowerShot G9	Animalia	Porifera				Paleodictyon
223	INDEX2013	FS Sonne	1	Central Indian Ridge	outside INDEX claim	2013	2013-11-25	03:11:15	02:49	2844	-23.3933	69.2427	07:57	2844	-23.3751	69.2316	1733	MESO	WGS84	28	INDEX2013-17MFT	17MFT							MFT	Imaged only	DZMB	BGR	present	Identified only from imagery	en	Human Observation	INDEX		1	17MFT Fotos 2013-1-2.jpg	280 x 246	Multi Functional Tool	Canon PowerShot G9	Animalia	Porifera				Paleodictyon
224	INDEX2013	FS Sonne	1	Central Indian Ridge	outside INDEX claim	2013	2013-11-25	03:11:44	02:49	2844	-23.3933	69.2427	07:57	2844	-23.3751	69.2316	1733	MESO	WGS84	28	INDEX2013-17MFT	17MFT							MFT	Imaged only	DZMB	BGR	present	Identified only from imagery	en	Human Observation	INDEX		1	17MFT Fotos 2013-62-5.jpg	186 x 144	Multi Functional Tool	Canon PowerShot G9	Animalia	Porifera				Paleodictyon
225	INDEX2013	FS Sonne	1	Central Indian Ridge	outside INDEX claim	2013	2013-11-25	03:12:26	02:49	2844	-23.3933	69.2427	07:57	2844	-23.3751	69.2316	1733	MESO	WGS84	28	INDEX2013-17MFT	17MFT							MFT	Imaged only	DZMB	BGR	present	Identified only from imagery	en	Human Observation	INDEX		2	17MFT Fotos 2013-414.jpg	3000 x 4000	Multi Functional Tool	Canon PowerShot G9	Animalia	Porifera				Paleodictyon
226	INDEX2013	FS Sonne	1	Central Indian Ridge	outside INDEX claim	2013	2013-11-25	03:12:58	02:49	2844	-23.3933	69.2427	07:57	2844	-23.3751	69.2316	1733	MESO	WGS84	28	INDEX2013-17MFT	17MFT							MFT	Imaged only	DZMB	BGR	present	Identified only from imagery	en	Human Observation	INDEX		4	17MFT Fotos 2013-415-5.jpg	3000 x 4000	Multi Functional Tool	Canon PowerShot G9	Animalia	Porifera				Paleodictyon
227	INDEX2013	FS Sonne	1	Central Indian Ridge	outside INDEX claim	2013	2013-11-25	03:13:10	02:49	2844	-23.3933	69.2427	07:57	2844	-23.3751	69.2316	1733	MESO	WGS84	28	INDEX2013-17MFT	17MFT							MFT	Imaged only	DZMB	BGR	present	Identified only from imagery	en	Human Observation	INDEX		3	17MFT Fotos 2013-416-5.jpg	3000 x 4000	Multi Functional Tool	Canon PowerShot G9	Animalia	Porifera				Paleodictyon
228	INDEX2013	FS Sonne	1	Central Indian Ridge	outside INDEX claim	2013	2013-11-25	03:15:06	02:49	2844	-23.3933	69.2427	07:57	2844	-23.3751	69.2316	1733	MESO	WGS84	28	INDEX2013-17MFT	17MFT							MFT	Imaged only	DZMB	BGR	present	Identified only from imagery	en	Human Observation	INDEX		11	17MFT Fotos 2013-417-7.jpg	3000 x 4000	Multi Functional Tool	Canon PowerShot G9	Animalia	Porifera				Paleodictyon
229	INDEX2013	FS Sonne	1	Central Indian Ridge	outside INDEX claim	2013	2013-11-25	03:15:19	02:49	2844	-23.3933	69.2427	07:57	2844	-23.3751	69.2316	1733	MESO	WGS84	28	INDEX2013-17MFT	17MFT							MFT	Imaged only	DZMB	BGR	present	Identified only from imagery	en	Human Observation	INDEX		13	17MFT Fotos 2013-418-6.jpg	3000 x 4000	Multi Functional Tool	Canon PowerShot G9	Animalia	Porifera				Paleodictyon
230	INDEX2013	FS Sonne	1	Central Indian Ridge	outside INDEX claim	2013	2013-11-25	03:15:29	02:49	2844	-23.3933	69.2427	07:57	2844	-23.3751	69.2316	1733	MESO	WGS84	28	INDEX2013-17MFT	17MFT							MFT	Imaged only	DZMB	BGR	present	Identified only from imagery	en	Human Observation	INDEX		9	17MFT Fotos 2013-419.jpg	3000 x 4000	Multi Functional Tool	Canon PowerShot G9	Animalia	Porifera				Paleodictyon
231	INDEX2013	FS Sonne	1	Central Indian Ridge	outside INDEX claim	2013	2013-11-25	03:15:39	02:49	2844	-23.3933	69.2427	07:57	2844	-23.3751	69.2316	1733	MESO	WGS84	28	INDEX2013-17MFT	17MFT							MFT	Imaged only	DZMB	BGR	present	Identified only from imagery	en	Human Observation	INDEX		3	17MFT Fotos 2013-327-2.jpg	3000 x 4000	Multi Functional Tool	Canon PowerShot G9	Animalia	Porifera				Paleodictyon
232	INDEX2013	FS Sonne	1	Central Indian Ridge	outside INDEX claim	2013	2013-11-25	03:19:27	02:49	2844	-23.3933	69.2427	07:57	2844	-23.3751	69.2316	1733	MESO	WGS84	28	INDEX2013-17MFT	17MFT							MFT	Imaged only	DZMB	BGR	present	Identified only from imagery	en	Human Observation	INDEX		2	17MFT Fotos 2013-160-5.jpg	212 x 170	Multi Functional Tool	Canon PowerShot G9	Animalia	Porifera				Paleodictyon
233	INDEX2013	FS Sonne	1	Central Indian Ridge	outside INDEX claim	2013	2013-11-25	03:21:10	02:49	2844	-23.3933	69.2427	07:57	2844	-23.3751	69.2316	1733	MESO	WGS84	28	INDEX2013-17MFT	17MFT							MFT	Imaged only	DZMB	BGR	present	Identified only from imagery	en	Human Observation	INDEX		1	17MFT Fotos 2013-421-3.jpg	3000 x 4000	Multi Functional Tool	Canon PowerShot G9	Animalia	Porifera				Paleodictyon
234	INDEX2013	FS Sonne	1	Central Indian Ridge	outside INDEX claim	2013	2013-11-25	03:23:48	02:49	2844	-23.3933	69.2427	07:57	2844	-23.3751	69.2316	1733	MESO	WGS84	28	INDEX2013-17MFT	17MFT							MFT	Imaged only	DZMB	BGR	present	Identified only from imagery	en	Human Observation	INDEX		1	17MFT Fotos 2013-422.jpg	3000 x 4000	Multi Functional Tool	Canon PowerShot G9	Animalia	Porifera				Paleodictyon
235	INDEX2013	FS Sonne	1	Central Indian Ridge	outside INDEX claim	2013	2013-11-25	03:23:56	02:49	2844	-23.3933	69.2427	07:57	2844	-23.3751	69.2316	1733	MESO	WGS84	28	INDEX2013-17MFT	17MFT							MFT	Imaged only	DZMB	BGR	present	Identified only from imagery	en	Human Observation	INDEX		10	17MFT Fotos 2013-423-2.jpg	3000 x 4000	Multi Functional Tool	Canon PowerShot G9	Animalia	Porifera				Paleodictyon
236	INDEX2013	FS Sonne	1	Central Indian Ridge	outside INDEX claim	2013	2013-11-25	03:25:36	02:49	2844	-23.3933	69.2427	07:57	2844	-23.3751	69.2316	1733	MESO	WGS84	28	INDEX2013-17MFT	17MFT							MFT	Imaged only	DZMB	BGR	present	Identified only from imagery	en	Human Observation	INDEX		1	17MFT Fotos 2013-342.jpg	229 x 237	Multi Functional Tool	Canon PowerShot G9	Animalia	Porifera				Paleodictyon
237	INDEX2013	FS Sonne	1	Central Indian Ridge	outside INDEX claim	2013	2013-11-25	03:26:24	02:49	2844	-23.3933	69.2427	07:57	2844	-23.3751	69.2316	1733	MESO	WGS84	28	INDEX2013-17MFT	17MFT							MFT	Imaged only	DZMB	BGR	present	Identified only from imagery	en	Human Observation	INDEX		1	17MFT Fotos 2013-87.jpg	297 x 246	Multi Functional Tool	Canon PowerShot G9	Animalia	Porifera				Paleodictyon
238	INDEX2013	FS Sonne	1	Central Indian Ridge	outside INDEX claim	2013	2013-11-25	03:26:50	02:49	2844	-23.3933	69.2427	07:57	2844	-23.3751	69.2316	1733	MESO	WGS84	28	INDEX2013-17MFT	17MFT							MFT	Imaged only	DZMB	BGR	present	Identified only from imagery	en	Human Observation	INDEX		3	17MFT Fotos 2013-424-4.jpg	3000 x 4000	Multi Functional Tool	Canon PowerShot G9	Animalia	Porifera				Paleodictyon
239	INDEX2013	FS Sonne	1	Central Indian Ridge	outside INDEX claim	2013	2013-11-25	03:27:11	02:49	2844	-23.3933	69.2427	07:57	2844	-23.3751	69.2316	1733	MESO	WGS84	28	INDEX2013-17MFT	17MFT							MFT	Imaged only	DZMB	BGR	present	Identified only from imagery	en	Human Observation	INDEX		1	17MFT Fotos 2013-289-5.jpg	229 x 237	Multi Functional Tool	Canon PowerShot G9	Animalia	Porifera				Paleodictyon
240	INDEX2013	FS Sonne	1	Central Indian Ridge	outside INDEX claim	2013	2013-11-25	03:29:36	02:49	2844	-23.3933	69.2427	07:57	2844	-23.3751	69.2316	1733	MESO	WGS84	28	INDEX2013-17MFT	17MFT							MFT	Imaged only	DZMB	BGR	present	Identified only from imagery	en	Human Observation	INDEX		1	17MFT Fotos 2013-426-2.jpg	3000 x 4000	Multi Functional Tool	Canon PowerShot G9	Animalia	Porifera				Paleodictyon
241	INDEX2013	FS Sonne	1	Central Indian Ridge	outside INDEX claim	2013	2013-11-25	03:31:10	02:49	2844	-23.3933	69.2427	07:57	2844	-23.3751	69.2316	1733	MESO	WGS84	28	INDEX2013-17MFT	17MFT							MFT	Imaged only	DZMB	BGR	present	Identified only from imagery	en	Human Observation	INDEX		2	17MFT Fotos 2013-428.jpg	3000 x 4000	Multi Functional Tool	Canon PowerShot G9	Animalia	Porifera				Paleodictyon
242	INDEX2013	FS Sonne	1	Central Indian Ridge	outside INDEX claim	2013	2013-11-25	03:31:15	02:49	2844	-23.3933	69.2427	07:57	2844	-23.3751	69.2316	1733	MESO	WGS84	28	INDEX2013-17MFT	17MFT							MFT	Imaged only	DZMB	BGR	present	Identified only from imagery	en	Human Observation	INDEX		3	17MFT Fotos 2013-429-2.jpg	3000 x 4000	Multi Functional Tool	Canon PowerShot G9	Animalia	Porifera				Paleodictyon
243	INDEX2013	FS Sonne	1	Central Indian Ridge	outside INDEX claim	2013	2013-11-25	03:31:22	02:49	2844	-23.3933	69.2427	07:57	2844	-23.3751	69.2316	1733	MESO	WGS84	28	INDEX2013-17MFT	17MFT							MFT	Imaged only	DZMB	BGR	present	Identified only from imagery	en	Human Observation	INDEX		2	17MFT Fotos 2013-430-3.jpg	3000 x 4000	Multi Functional Tool	Canon PowerShot G9	Animalia	Porifera				Paleodictyon
244	INDEX2013	FS Sonne	1	Central Indian Ridge	outside INDEX claim	2013	2013-11-25	03:33:38	02:49	2844	-23.3933	69.2427	07:57	2844	-23.3751	69.2316	1733	MESO	WGS84	28	INDEX2013-17MFT	17MFT							MFT	Imaged only	DZMB	BGR	present	Identified only from imagery	en	Human Observation	INDEX		1	17MFT Fotos 2013-431-3.jpg	3000 x 4000	Multi Functional Tool	Canon PowerShot G9	Animalia	Porifera				Paleodictyon
245	INDEX2013	FS Sonne	1	Central Indian Ridge	outside INDEX claim	2013	2013-11-25	03:34:58	02:49	2844	-23.3933	69.2427	07:57	2844	-23.3751	69.2316	1733	MESO	WGS84	28	INDEX2013-17MFT	17MFT							MFT	Imaged only	DZMB	BGR	present	Identified only from imagery	en	Human Observation	INDEX		2	17MFT Fotos 2013-432-2.jpg	3000 x 4000	Multi Functional Tool	Canon PowerShot G9	Animalia	Porifera				Paleodictyon
246	INDEX2013	FS Sonne	1	Central Indian Ridge	outside INDEX claim	2013	2013-11-25	03:40:22	02:49	2844	-23.3933	69.2427	07:57	2844	-23.3751	69.2316	1733	MESO	WGS84	28	INDEX2013-17MFT	17MFT							MFT	Imaged only	DZMB	BGR	present	Identified only from imagery	en	Human Observation	INDEX		9	17MFT Fotos 2013-294-2.jpg	280 x 263	Multi Functional Tool	Canon PowerShot G9	Animalia	Porifera				Paleodictyon
247	INDEX2013	FS Sonne	1	Central Indian Ridge	outside INDEX claim	2013	2013-11-25	03:42:32	02:49	2844	-23.3933	69.2427	07:57	2844	-23.3751	69.2316	1733	MESO	WGS84	28	INDEX2013-17MFT	17MFT							MFT	Imaged only	DZMB	BGR	present	Identified only from imagery	en	Human Observation	INDEX		1	17MFT Fotos 2013-295-5.jpg	331 x 289	Multi Functional Tool	Canon PowerShot G9	Animalia	Porifera				Paleodictyon
248	INDEX2013	FS Sonne	1	Central Indian Ridge	outside INDEX claim	2013	2013-11-25	03:43:27	02:49	2844	-23.3933	69.2427	07:57	2844	-23.3751	69.2316	1733	MESO	WGS84	28	INDEX2013-17MFT	17MFT							MFT	Imaged only	DZMB	BGR	present	Identified only from imagery	en	Human Observation	INDEX		2	17MFT Fotos 2013-386-5.jpg	3000 x 4000	Multi Functional Tool	Canon PowerShot G9	Animalia	Porifera				Paleodictyon
249	INDEX2013	FS Sonne	1	Central Indian Ridge	outside INDEX claim	2013	2013-11-25	03:43:55	02:49	2844	-23.3933	69.2427	07:57	2844	-23.3751	69.2316	1733	MESO	WGS84	28	INDEX2013-17MFT	17MFT							MFT	Imaged only	DZMB	BGR	present	Identified only from imagery	en	Human Observation	INDEX		1	17MFT Fotos 2013-102-3.jpg	373 x 263	Multi Functional Tool	Canon PowerShot G9	Animalia	Porifera				Paleodictyon
250	INDEX2013	FS Sonne	1	Central Indian Ridge	outside INDEX claim	2013	2013-11-25	03:44:26	02:49	2844	-23.3933	69.2427	07:57	2844	-23.3751	69.2316	1733	MESO	WGS84	28	INDEX2013-17MFT	17MFT							MFT	Imaged only	DZMB	BGR	present	Identified only from imagery	en	Human Observation	INDEX		1	17MFT Fotos 2013-170-3.jpg	254 x 212	Multi Functional Tool	Canon PowerShot G9	Animalia	Porifera				Paleodictyon
251	INDEX2013	FS Sonne	1	Central Indian Ridge	outside INDEX claim	2013	2013-11-25	03:45:37	02:49	2844	-23.3933	69.2427	07:57	2844	-23.3751	69.2316	1733	MESO	WGS84	28	INDEX2013-17MFT	17MFT							MFT	Imaged only	DZMB	BGR	present	Identified only from imagery	en	Human Observation	INDEX		1	17MFT Fotos 2013-434-3.jpg	3000 x 4000	Multi Functional Tool	Canon PowerShot G9	Animalia	Porifera				Paleodictyon
252	INDEX2013	FS Sonne	1	Central Indian Ridge	outside INDEX claim	2013	2013-11-25	03:45:49	02:49	2844	-23.3933	69.2427	07:57	2844	-23.3751	69.2316	1733	MESO	WGS84	28	INDEX2013-17MFT	17MFT							MFT	Imaged only	DZMB	BGR	present	Identified only from imagery	en	Human Observation	INDEX		3	17MFT Fotos 2013-172-2.jpg	271 x 203	Multi Functional Tool	Canon PowerShot G9	Animalia	Porifera				Paleodictyon
253	INDEX2013	FS Sonne	1	Central Indian Ridge	outside INDEX claim	2013	2013-11-25	03:46:32	02:49	2844	-23.3933	69.2427	07:57	2844	-23.3751	69.2316	1733	MESO	WGS84	28	INDEX2013-17MFT	17MFT							MFT	Imaged only	DZMB	BGR	present	Identified only from imagery	en	Human Observation	INDEX		5	17MFT Fotos 2013-435.jpg	3000 x 4000	Multi Functional Tool	Canon PowerShot G9	Animalia	Porifera				Paleodictyon
254	INDEX2013	FS Sonne	1	Central Indian Ridge	outside INDEX claim	2013	2013-11-25	03:46:42	02:49	2844	-23.3933	69.2427	07:57	2844	-23.3751	69.2316	1733	MESO	WGS84	28	INDEX2013-17MFT	17MFT							MFT	Imaged only	DZMB	BGR	present	Identified only from imagery	en	Human Observation	INDEX		4	17MFT Fotos 2013-316-2.jpg	280 x 263	Multi Functional Tool	Canon PowerShot G9	Animalia	Porifera				Paleodictyon
255	INDEX2013	FS Sonne	1	Central Indian Ridge	outside INDEX claim	2013	2013-11-25	03:46:58	02:49	2844	-23.3933	69.2427	07:57	2844	-23.3751	69.2316	1733	MESO	WGS84	28	INDEX2013-17MFT	17MFT							MFT	Imaged only	DZMB	BGR	present	Identified only from imagery	en	Human Observation	INDEX		2	17MFT Fotos 2013-173-3.jpg	297 x 229	Multi Functional Tool	Canon PowerShot G9	Animalia	Porifera				Paleodictyon
256	INDEX2013	FS Sonne	1	Central Indian Ridge	outside INDEX claim	2013	2013-11-25	03:47:10	02:49	2844	-23.3933	69.2427	07:57	2844	-23.3751	69.2316	1733	MESO	WGS84	28	INDEX2013-17MFT	17MFT							MFT	Imaged only	DZMB	BGR	present	Identified only from imagery	en	Human Observation	INDEX		1	17MFT Fotos 2013-174-4.jpg	347 x 279	Multi Functional Tool	Canon PowerShot G9	Animalia	Porifera				Paleodictyon
257	INDEX2013	FS Sonne	1	Central Indian Ridge	outside INDEX claim	2013	2013-11-25	03:48:36	02:49	2844	-23.3933	69.2427	07:57	2844	-23.3751	69.2316	1733	MESO	WGS84	28	INDEX2013-17MFT	17MFT							MFT	Imaged only	DZMB	BGR	present	Identified only from imagery	en	Human Observation	INDEX		3	17MFT Fotos 2013-437-4.jpg	3000 x 4000	Multi Functional Tool	Canon PowerShot G9	Animalia	Porifera				Paleodictyon
258	INDEX2013	FS Sonne	1	Central Indian Ridge	outside INDEX claim	2013	2013-11-25	03:48:47	02:49	2844	-23.3933	69.2427	07:57	2844	-23.3751	69.2316	1733	MESO	WGS84	28	INDEX2013-17MFT	17MFT							MFT	Imaged only	DZMB	BGR	present	Identified only from imagery	en	Human Observation	INDEX		3	17MFT Fotos 2013-438.jpg	3000 x 4000	Multi Functional Tool	Canon PowerShot G9	Animalia	Porifera				Paleodictyon
259	INDEX2013	FS Sonne	1	Central Indian Ridge	outside INDEX claim	2013	2013-11-25	03:52:15	02:49	2844	-23.3933	69.2427	07:57	2844	-23.3751	69.2316	1733	MESO	WGS84	28	INDEX2013-17MFT	17MFT							MFT	Imaged only	DZMB	BGR	present	Identified only from imagery	en	Human Observation	INDEX		6	17MFT Fotos 2013-440-7.jpg	3000 x 4000	Multi Functional Tool	Canon PowerShot G9	Animalia	Porifera				Paleodictyon
260	INDEX2013	FS Sonne	1	Central Indian Ridge	outside INDEX claim	2013	2013-11-25	03:52:24	02:49	2844	-23.3933	69.2427	07:57	2844	-23.3751	69.2316	1733	MESO	WGS84	28	INDEX2013-17MFT	17MFT							MFT	Imaged only	DZMB	BGR	present	Identified only from imagery	en	Human Observation	INDEX		4	17MFT Fotos 2013-28-4.jpg	373 x 288	Multi Functional Tool	Canon PowerShot G9	Animalia	Porifera				Paleodictyon
261	INDEX2013	FS Sonne	1	Central Indian Ridge	outside INDEX claim	2013	2013-11-25	03:57:07	02:49	2844	-23.3933	69.2427	07:57	2844	-23.3751	69.2316	1733	MESO	WGS84	28	INDEX2013-17MFT	17MFT							MFT	Imaged only	DZMB	BGR	present	Identified only from imagery	en	Human Observation	INDEX		1	17MFT Fotos 2013-441.jpg	3000 x 4000	Multi Functional Tool	Canon PowerShot G9	Animalia	Porifera				Paleodictyon
262	INDEX2013	FS Sonne	1	Central Indian Ridge	outside INDEX claim	2013	2013-11-25	04:01:36	02:49	2844	-23.3933	69.2427	07:57	2844	-23.3751	69.2316	1733	MESO	WGS84	28	INDEX2013-17MFT	17MFT							MFT	Imaged only	DZMB	BGR	present	Identified only from imagery	en	Human Observation	INDEX		1	17MFT Fotos 2013-318-4.jpg	227 x 193	Multi Functional Tool	Canon PowerShot G9	Animalia	Porifera				Paleodictyon
263	INDEX2013	FS Sonne	1	Central Indian Ridge	outside INDEX claim	2013	2013-11-25	04:02:43	02:49	2844	-23.3933	69.2427	07:57	2844	-23.3751	69.2316	1733	MESO	WGS84	28	INDEX2013-17MFT	17MFT							MFT	Imaged only	DZMB	BGR	present	Identified only from imagery	en	Human Observation	INDEX		1	17MFT Fotos 2013-443-4.jpg	2448 x 3264	Multi Functional Tool	Canon PowerShot G9	Animalia	Porifera				Paleodictyon
264	INDEX2013	FS Sonne	1	Central Indian Ridge	outside INDEX claim	2013	2013-11-25	04:03:49	02:49	2844	-23.3933	69.2427	07:57	2844	-23.3751	69.2316	1733	MESO	WGS84	28	INDEX2013-17MFT	17MFT							MFT	Imaged only	DZMB	BGR	present	Identified only from imagery	en	Human Observation	INDEX		2	17MFT Fotos 2013-298-3.jpg	207 x 193	Multi Functional Tool	Canon PowerShot G9	Animalia	Porifera				Paleodictyon
265	INDEX2013	FS Sonne	1	Central Indian Ridge	outside INDEX claim	2013	2013-11-25	04:04:11	02:49	2844	-23.3933	69.2427	07:57	2844	-23.3751	69.2316	1733	MESO	WGS84	28	INDEX2013-17MFT	17MFT							MFT	Imaged only	DZMB	BGR	present	Identified only from imagery	en	Human Observation	INDEX		3	17MFT Fotos 2013-444.jpg	2448 x 3264	Multi Functional Tool	Canon PowerShot G9	Animalia	Porifera				Paleodictyon
266	INDEX2013	FS Sonne	1	Central Indian Ridge	outside INDEX claim	2013	2013-11-25	04:09:53	02:49	2844	-23.3933	69.2427	07:57	2844	-23.3751	69.2316	1733	MESO	WGS84	28	INDEX2013-17MFT	17MFT							MFT	Imaged only	DZMB	BGR	present	Identified only from imagery	en	Human Observation	INDEX		1	17MFT Fotos 2013-445.jpg	2448 x 3264	Multi Functional Tool	Canon PowerShot G9	Animalia	Porifera				Paleodictyon
267	INDEX2013	FS Sonne	1	Central Indian Ridge	outside INDEX claim	2013	2013-11-25	04:15:05	02:49	2844	-23.3933	69.2427	07:57	2844	-23.3751	69.2316	1733	MESO	WGS84	28	INDEX2013-17MFT	17MFT							MFT	Imaged only	DZMB	BGR	present	Identified only from imagery	en	Human Observation	INDEX		2	17MFT Fotos 2013-196-3.jpg	194 x 166	Multi Functional Tool	Canon PowerShot G9	Animalia	Porifera				Paleodictyon
268	INDEX2013	FS Sonne	1	Central Indian Ridge	outside INDEX claim	2013	2013-11-25	04:22:45	02:49	2844	-23.3933	69.2427	07:57	2844	-23.3751	69.2316	1733	MESO	WGS84	28	INDEX2013-17MFT	17MFT							MFT	Imaged only	DZMB	BGR	present	Identified only from imagery	en	Human Observation	INDEX		1	17MFT Fotos 2013-447.jpg	2448 x 3264	Multi Functional Tool	Canon PowerShot G9	Animalia	Porifera				Paleodictyon
269	INDEX2013	FS Sonne	1	Central Indian Ridge	outside INDEX claim	2013	2013-11-25	04:28:55	02:49	2844	-23.3933	69.2427	07:57	2844	-23.3751	69.2316	1733	MESO	WGS84	28	INDEX2013-17MFT	17MFT							MFT	Imaged only	DZMB	BGR	present	Identified only from imagery	en	Human Observation	INDEX		3	17MFT Fotos 2013-319-3.jpg	214 x 200	Multi Functional Tool	Canon PowerShot G9	Animalia	Porifera				Paleodictyon
270	INDEX2013	FS Sonne	1	Central Indian Ridge	outside INDEX claim	2013	2013-11-25	04:29:06	02:49	2844	-23.3933	69.2427	07:57	2844	-23.3751	69.2316	1733	MESO	WGS84	28	INDEX2013-17MFT	17MFT							MFT	Imaged only	DZMB	BGR	present	Identified only from imagery	en	Human Observation	INDEX		4	17MFT Fotos 2013-320-2.jpg	2448 x 3264	Multi Functional Tool	Canon PowerShot G9	Animalia	Porifera				Paleodictyon
271	INDEX2013	FS Sonne	1	Central Indian Ridge	outside INDEX claim	2013	2013-11-25	04:30:52	02:49	2844	-23.3933	69.2427	07:57	2844	-23.3751	69.2316	1733	MESO	WGS84	28	INDEX2013-17MFT	17MFT							MFT	Imaged only	DZMB	BGR	present	Identified only from imagery	en	Human Observation	INDEX		1	17MFT Fotos 2013-354-2.jpg	166 x 166	Multi Functional Tool	Canon PowerShot G9	Animalia	Porifera				Paleodictyon
272	INDEX2013	FS Sonne	1	Central Indian Ridge	outside INDEX claim	2013	2013-11-25	04:34:36	02:49	2844	-23.3933	69.2427	07:57	2844	-23.3751	69.2316	1733	MESO	WGS84	28	INDEX2013-17MFT	17MFT							MFT	Imaged only	DZMB	BGR	present	Identified only from imagery	en	Human Observation	INDEX		4	17MFT Fotos 2013-448-2.jpg	2448 x 3264	Multi Functional Tool	Canon PowerShot G9	Animalia	Porifera				Paleodictyon
273	INDEX2013	FS Sonne	1	Central Indian Ridge	outside INDEX claim	2013	2013-11-25	05:05:15	02:49	2844	-23.3933	69.2427	07:57	2844	-23.3751	69.2316	1733	MESO	WGS84	28	INDEX2013-17MFT	17MFT							MFT	Imaged only	DZMB	BGR	present	Identified only from imagery	en	Human Observation	INDEX		1	17MFT Fotos 2013-217-3.jpg	138 x 145	Multi Functional Tool	Canon PowerShot G9	Animalia	Porifera				Paleodictyon
274	INDEX2013	FS Sonne	1	Central Indian Ridge	outside INDEX claim	2013	2013-11-25	05:27:56	02:49	2844	-23.3933	69.2427	07:57	2844	-23.3751	69.2316	1733	MESO	WGS84	28	INDEX2013-17MFT	17MFT							MFT	Imaged only	DZMB	BGR	present	Identified only from imagery	en	Human Observation	INDEX		2	17MFT Fotos 2013-358-3.jpg	2448 x 3264	Multi Functional Tool	Canon PowerShot G9	Animalia	Porifera				Paleodictyon
275	INDEX2013	FS Sonne	1	Central Indian Ridge	outside INDEX claim	2013	2013-11-25	05:39:14	02:49	2844	-23.3933	69.2427	07:57	2844	-23.3751	69.2316	1733	MESO	WGS84	28	INDEX2013-17MFT	17MFT							MFT	Imaged only	DZMB	BGR	present	Identified only from imagery	en	Human Observation	INDEX		1	17MFT Fotos 2013-453-2.jpg	2448 x 3264	Multi Functional Tool	Canon PowerShot G9	Animalia	Porifera				Paleodictyon
276	INDEX2013	FS Sonne	1	Central Indian Ridge	outside INDEX claim	2013	2013-11-25	06:03:56	02:49	2844	-23.3933	69.2427	07:57	2844	-23.3751	69.2316	1733	MESO	WGS84	28	INDEX2013-17MFT	17MFT							MFT	Imaged only	DZMB	BGR	present	Identified only from imagery	en	Human Observation	INDEX		1	17MFT Fotos 2013-250-4.jpg	151 x 117	Multi Functional Tool	Canon PowerShot G9	Animalia	Porifera				Paleodictyon
277	INDEX2013	FS Sonne	1	Central Indian Ridge	outside INDEX claim	2013	2013-11-25	06:31:56	02:49	2844	-23.3933	69.2427	07:57	2844	-23.3751	69.2316	1733	MESO	WGS84	28	INDEX2013-17MFT	17MFT							MFT	Imaged only	DZMB	BGR	present	Identified only from imagery	en	Human Observation	INDEX		1	17MFT Fotos 2013-364-3.jpg	2448 x 3264	Multi Functional Tool	Canon PowerShot G9	Animalia	Porifera				Paleodictyon
278	INDEX2013	FS Sonne	1	Central Indian Ridge	outside INDEX claim	2013	2013-11-25	06:42:02	02:49	2844	-23.3933	69.2427	07:57	2844	-23.3751	69.2316	1733	MESO	WGS84	28	INDEX2013-17MFT	17MFT							MFT	Imaged only	DZMB	BGR	present	Identified only from imagery	en	Human Observation	INDEX		1	17MFT Fotos 2013-409.jpg	2448 x 3264	Multi Functional Tool	Canon PowerShot G9	Animalia	Porifera				Paleodictyon
279	INDEX2013	FS Sonne	1	Central Indian Ridge	outside INDEX claim	2013	2013-11-25	03:27:11	02:49	2844	-23.3933	69.2427	07:57	2844	-23.3751	69.2316	1733	MESO	WGS84	28	INDEX2013-17MFT	17MFT							MFT	Imaged only	DZMB	BGR	present	Identified only from imagery	en	Human Observation	INDEX		1	17MFT Fotos 2013-289-7.jpg	763 x 670	Multi Functional Tool	Canon PowerShot G9	Animalia	Echinodermata	Holothuroidea	Elasipodida	Elpidiidae
280	INDEX2013	FS Sonne	1	Central Indian Ridge	outside INDEX claim	2013	2013-11-25	04:57:57	02:49	2844	-23.3933	69.2427	07:57	2844	-23.3751	69.2316	1733	MESO	WGS84	28	INDEX2013-17MFT	17MFT							MFT	Imaged only	DZMB	BGR	present	Identified only from imagery	en	Human Observation	INDEX		1	17MFT Fotos 2013-389-2.jpg	3843 x 3122	Multi Functional Tool	Canon PowerShot G9	Animalia	Echinodermata	Asteroidea	Paxillosida	Porcellanasteridae	Styracaster
281	INDEX2013	FS Sonne	1	Central Indian Ridge	outside INDEX claim	2013	2013-11-25	05:30:51	02:49	2844	-23.3933	69.2427	07:57	2844	-23.3751	69.2316	1733	MESO	WGS84	28	INDEX2013-17MFT	17MFT							MFT	Imaged only	DZMB	BGR	present	Identified only from imagery	en	Human Observation	INDEX		1	17MFT Fotos 2013-308.jpg	311 x 373	Multi Functional Tool	Canon PowerShot G9	Animalia	Echinodermata	Holothuroidea	Synallactida	Deimatidae	Oneirophanta
282	INDEX2013	FS Sonne	1	Central Indian Ridge	outside INDEX claim	2013	2013-11-25	03:04:50	02:49	2844	-23.3933	69.2427	07:57	2844	-23.3751	69.2316	1733	MESO	WGS84	28	INDEX2013-17MFT	17MFT							MFT	Imaged only	DZMB	BGR	present	Identified only from imagery	en	Human Observation	INDEX		1	17MFT Fotos 2013-292.jpg	415 x 415	Multi Functional Tool	Canon PowerShot G9	Animalia	Echinodermata	Holothuroidea	Synallactida	Synallactidae
283	INDEX2013	FS Sonne	1	Central Indian Ridge	outside INDEX claim	2013	2013-11-25	05:27:56	02:49	2844	-23.3933	69.2427	07:57	2844	-23.3751	69.2316	1733	MESO	WGS84	28	INDEX2013-17MFT	17MFT							MFT	Imaged only	DZMB	BGR	present	Identified only from imagery - Similar to Plate-like morphotypes 7: radiating plates from the ISA megafauna catalogue (Plate-like morphotype)	en	Human Observation	INDEX		1	Axinellida sp_17MFT Fotos 2013-358-4.jpg	304 x 276	Multi Functional Tool	Canon PowerShot G9	Chromista	Foraminifera	Monothalamea
284	INDEX2013	FS Sonne	1	Central Indian Ridge	outside INDEX claim	2013	2013-11-25	06:01:42	02:49	2844	-23.3933	69.2427	07:57	2844	-23.3751	69.2316	1733	MESO	WGS84	28	INDEX2013-17MFT	17MFT							MFT	Imaged only	DZMB	BGR	present	Identified only from imagery - it is impossible to confirm the generic identification from photographs	en	Human Observation	INDEX		1	17MFT Fotos 2013-361-4.jpg	207 x 186	Multi Functional Tool	Canon PowerShot G9	Chromista	Foraminifera	Monothalamea		Psamminidae	Psammina
285	INDEX2013	FS Sonne	2	Rodriguez Triple Junction	Cluster 5	2013	2013-12-05	11:07:30	06:44	2635	-25.3192	70.0374	13:01	2458	-25.3206	70.0409	1580	Kairei	WGS84	25	INDEX2013-28ROV	28ROV	I13_28RO_SG1_2	I13_390	COI	Yes	Yes	Archinome_jasoni_I13_390	ROV	DNA voucher and animal stored in 96% ethanol	DZMB	BGR/ GEOMAR	present	Identified by morphology and DNA of collected specimen	en	Preserved Specimen	INDEX	1	100	2013-12-05_11-07-30_Sonne_INDEX2013-2_028ROV01_Logo.jpg	459 x 417	ROV Kiel 6000	Canon PowerShot G5	Animalia	Annelida	Polychaeta	Amphinomida	Amphinomidae	Archinome
286	INDEX2013	FS Sonne	2	Rodriguez Triple Junction	Cluster 5	2013	2013-12-05	11:55:59	06:44	2635	-25.3192	70.0374	13:01	2458	-25.3206	70.0409	1580	Kairei	WGS84	25	INDEX2013-28ROV	28ROV							ROV	Imaged only	DZMB	BGR/ GEOMAR	present	Identified only from imagery	en	Human Observation	INDEX		1	2013-12-05_11-55-59_Sonne_INDEX2013-2_028ROV01_Logo.jpg	229 x 203	ROV Kiel 6000	Canon PowerShot G5	Animalia	Arthropoda	Malacostraca	Decapoda	Bythograeidae	Austinograea
287	INDEX2013	FS Sonne	2	Rodriguez Triple Junction	Cluster 5	2013	2013-12-05	11:07:47	06:44	2635	-25.3192	70.0374	13:01	2458	-25.3206	70.0409	1580	Kairei	WGS84	25	INDEX2013-28ROV	28ROV							ROV	Imaged only	DZMB	BGR/ GEOMAR	present	Identified only from imagery	en	Human Observation	INDEX		3	2013-12-05_11-07-47_Sonne_INDEX2013-2_028ROV01_Logo.jpg	454 x 443	ROV Kiel 6000	Canon PowerShot G5	Animalia	Arthropoda	Hexanauplia	Scalpelliformes	Eolepadidae	Neolepas
288	INDEX2013	FS Sonne	2	Rodriguez Triple Junction	Cluster 5	2013	2013-12-05	10:02:51	06:44	2635	-25.3192	70.0374	13:01	2458	-25.3206	70.0409	1580	Kairei	WGS84	25	INDEX2013-28ROV	28ROV							ROV	Imaged only	DZMB	BGR/ GEOMAR	present	Identified only from imagery	en	Human Observation	INDEX		1	2013-12-05_10-02-51_Sonne_INDEX2013-2_028ROV01_Logo.jpg	902 x 412	ROV Kiel 6000	Canon PowerShot G5	Animalia	Chordata	Actinopterygii	Anguilliformes	Synaphobranchidae	Ilyophis
289	INDEX2013	FS Sonne	2	Rodriguez Triple Junction	Cluster 5	2013	2013-12-05	09:26:25	06:44	2635	-25.3192	70.0374	13:01	2458	-25.3206	70.0409	1580	Kairei	WGS84	25	INDEX2013-28ROV	28ROV							ROV	Imaged only	DZMB	BGR/ GEOMAR	present	Identified only from imagery	en	Human Observation	INDEX		1	2013-12-05_09-26-25_Sonne_INDEX2013-2_028ROV01_Logo.jpg	2592 x 1944	ROV Kiel 6000	Canon PowerShot G5	Animalia	Chordata	Actinopterygii	Gadiformes	Macrouridae	Coryphaenoides
290	INDEX2013	FS Sonne	2	Rodriguez Triple Junction	Cluster 5	2013	2013-12-05	09:26:53	06:44	2635	-25.3192	70.0374	13:01	2458	-25.3206	70.0409	1580	Kairei	WGS84	25	INDEX2013-28ROV	28ROV							ROV	Imaged only	DZMB	BGR/ GEOMAR	present	Identified only from imagery	en	Human Observation	INDEX		1	2013-12-05_09-26-53_Sonne_INDEX2013-2_028ROV01_Logo.jpg	2592 x 1944	ROV Kiel 6000	Canon PowerShot G5	Animalia	Chordata	Actinopterygii	Gadiformes	Macrouridae	Coryphaenoides
291	INDEX2013	FS Sonne	2	Rodriguez Triple Junction	Cluster 5	2013	2013-12-05	08:16:24	06:44	2635	-25.3192	70.0374	13:01	2458	-25.3206	70.0409	1580	Kairei	WGS84	25	INDEX2013-28ROV	28ROV							ROV	Imaged only	DZMB	BGR/ GEOMAR	present	Identified only from imagery	en	Human Observation	INDEX		1	6_28ROV_2013_Ipnops sp.1NOT RIGHT.jpg	487 x 305	ROV Kiel 6000	SD video camera frame grabs	Animalia	Chordata	Actinopterygii	Ophidiiformes	Ophidiidae	Acanthonus
292	INDEX2013	FS Sonne	2	Rodriguez Triple Junction	Cluster 5	2013	2013-12-05	08:08:29	06:44	2635	-25.3192	70.0374	13:01	2458	-25.3206	70.0409	1580	Kairei	WGS84	25	INDEX2013-28ROV	28ROV							ROV	Imaged only	DZMB	BGR/ GEOMAR	present	Identified only from imagery	en	Human Observation	INDEX		2	5_28ROV_2013_Actinopterygii sp.5.jpg	896 x 760	ROV Kiel 6000	SD video camera frame grabs	Animalia	Chordata	Actinopterygii	Ophidiiformes	Ophidiidae
293	INDEX2013	FS Sonne	2	Rodriguez Triple Junction	Cluster 5	2013	2013-12-05	12:41:42	06:44	2635	-25.3192	70.0374	13:01	2458	-25.3206	70.0409	1580	Kairei	WGS84	25	INDEX2013-28ROV	28ROV							ROV	Imaged only	DZMB	BGR/ GEOMAR	present	Identified only from imagery	en	Human Observation	INDEX		1	28ROV_Actiniaria_sp.1.JPG	1920 x 1080	ROV Kiel 6000	SD video camera frame grabs	Animalia	Cnidaria	Anthozoa	Actiniaria	Actinostolidae
294	INDEX2013	FS Sonne	2	Rodriguez Triple Junction	Cluster 5	2013	2013-12-05	09:20:42	06:44	2635	-25.3192	70.0374	13:01	2458	-25.3206	70.0409	1580	Kairei	WGS84	25	INDEX2013-28ROV	28ROV							ROV	Imaged only	DZMB	BGR/ GEOMAR	present	Identified only from imagery	en	Human Observation	INDEX		14	13_28ROV_2013_Anemone sp.jpg	1113 x 737	ROV Kiel 6000	SD video camera frame grabs	Animalia	Cnidaria	Anthozoa	Actiniaria
295	INDEX2013	FS Sonne	2	Rodriguez Triple Junction	Cluster 5	2013	2013-12-05	09:20:32	06:44	2635	-25.3192	70.0374	13:01	2458	-25.3206	70.0409	1580	Kairei	WGS84	25	INDEX2013-28ROV	28ROV							ROV	Imaged only	DZMB	BGR/ GEOMAR	present	Identified only from imagery	en	Human Observation	INDEX		7	2013-12-05_09-20-32_Sonne_INDEX2013-2_028ROV01_Logo.jpg	985 x 1115	ROV Kiel 6000	Canon PowerShot G5	Animalia	Cnidaria	Anthozoa	Actiniaria
296	INDEX2013	FS Sonne	2	Rodriguez Triple Junction	Cluster 5	2013	2013-12-05	09:20:32	06:44	2635	-25.3192	70.0374	13:01	2458	-25.3206	70.0409	1580	Kairei	WGS84	25	INDEX2013-28ROV	28ROV							ROV	Imaged only	DZMB	BGR/ GEOMAR	present	Identified only from imagery	en	Human Observation	INDEX		5	2013-12-05_09-20-32_Sonne_INDEX2013-2_028ROV01_Logo-2.jpg	1601 x 917	ROV Kiel 6000	Canon PowerShot G5	Animalia	Cnidaria	Anthozoa	Actiniaria
297	INDEX2013	FS Sonne	2	Rodriguez Triple Junction	Cluster 5	2013	2013-12-05	09:50:55	06:44	2635	-25.3192	70.0374	13:01	2458	-25.3206	70.0409	1580	Kairei	WGS84	25	INDEX2013-28ROV	28ROV							ROV	Imaged only	DZMB	BGR/ GEOMAR	present	Identified only from imagery	en	Human Observation	INDEX		100	2013-12-05_09-50-55_Sonne_INDEX2013-2_028ROV01_Logo.jpg	2592 x 1944	ROV Kiel 6000	Canon PowerShot G5	Animalia	Cnidaria	Anthozoa	Actiniaria	Kadosactinidae	Maractis
298	INDEX2013	FS Sonne	2	Rodriguez Triple Junction	Cluster 5	2013	2013-12-05	11:07:30	06:44	2635	-25.3192	70.0374	13:01	2458	-25.3206	70.0409	1580	Kairei	WGS84	25	INDEX2013-28ROV	28ROV	I13_28RO_SG1_1	I13_384	COI	Yes	Yes		ROV	DNA voucher and animal stored in 96% ethanol	DZMB	BGR/ GEOMAR	present	Identified by morphology and DNA of collected specimen	en	Preserved Specimen	INDEX	1	4	2013-12-05_11-07-30_Sonne_INDEX2013-2_028ROV01_Logo-2.jpg	762 x 808	ROV Kiel 6000	Canon PowerShot G5	Animalia	Cnidaria	Anthozoa	Actiniaria	Kadosactinidae	Maractis
299	INDEX2013	FS Sonne	2	Rodriguez Triple Junction	Cluster 5	2013	2013-12-06	10:39:25	06:27	2530	-25.3205	70.0376	13:28	2422	-25.3204	70.0404	1182	Kairei	WGS84	24	INDEX2013-31ROV	31ROV	I13_31RO_R_5	I13_065	COI	Yes	Yes	Lepetodrilus_I13_065	ROV	DNA voucher and animal stored in 96% ethanol	DZMB	BGR/ GEOMAR	present	Identified by morphology and DNA of collected specimen	en	Preserved Specimen	INDEX	1	100	2013-12-06_10-39-25_Sonne_INDEX2013-2_031ROV02_Logo.jpg	1278 x 886	ROV Kiel 6000	Canon PowerShot G5	Animalia	Mollusca	Gastropoda	Lepetellida	Lepetodrilidae	Lepetodrilus
300	INDEX2013	FS Sonne	2	Rodriguez Triple Junction	Cluster 5	2013	2013-12-06	10:57:36	06:27	2530	-25.3205	70.0376	13:28	2422	-25.3204	70.0404	1182	Kairei	WGS84	24	INDEX2013-31ROV	31ROV	I13_31RO_P1P2_1	I13_284	COI	Yes	Yes		ROV	DNA voucher and animal stored in 96% ethanol	DZMB	BGR/ GEOMAR	present	Identified by morphology and DNA of collected specimen	en	Preserved Specimen	INDEX	1	100	2013-12-06_10-57-36_Sonne_INDEX2013-2_031ROV02_Logo-2.jpg	438 x 354	ROV Kiel 6000	Canon PowerShot G5	Animalia	Arthropoda	Malacostraca	Decapoda	Alvinocarididae	Rimicaris
301	INDEX2013	FS Sonne	2	Rodriguez Triple Junction	Cluster 5	2013	2013-12-06	10:57:36	06:27	2530	-25.3205	70.0376	13:28	2422	-25.3204	70.0404	1182	Kairei	WGS84	24	INDEX2013-31ROV	31ROV	I13_31RO_P1P2_1	I13_284	COI	Yes	Yes		ROV	DNA voucher and animal stored in 96% ethanol	DZMB	BGR/ GEOMAR	present	Identified by morphology and DNA of collected specimen	en	Preserved Specimen	INDEX	1	100	2013-12-06_10-57-36_Sonne_INDEX2013-2_031ROV02_Logo-3.jpg	391 x 386	ROV Kiel 6000	Canon PowerShot G5	Animalia	Arthropoda	Malacostraca	Decapoda	Alvinocarididae	Rimicaris
302	INDEX2013	FS Sonne	2	Rodriguez Triple Junction	Cluster 5	2013	2013-12-06	08:27:43	06:27	2530	-25.3205	70.0376	13:28	2422	-25.3204	70.0404	1182	Kairei	WGS84	24	INDEX2013-31ROV	31ROV	I13_31RO_P1P2_1	I13_286	COI	Yes	Yes		ROV	DNA voucher and animal stored in 96% ethanol	DZMB	BGR/ GEOMAR	present	Identified by morphology and DNA of collected specimen	en	Preserved Specimen	INDEX	1	1	2013-12-06_08-27-43_Sonne_INDEX2013-2_031ROV02_Logo.jpg	287 x 292	ROV Kiel 6000	Canon PowerShot G5	Animalia	Arthropoda	Malacostraca	Decapoda	Alvinocarididae	Rimicaris
303	INDEX2013	FS Sonne	2	Rodriguez Triple Junction	Cluster 5	2013	2013-12-06	09:22:24	06:27	2530	-25.3205	70.0376	13:28	2422	-25.3204	70.0404	1182	Kairei	WGS84	24	INDEX2013-31ROV	31ROV	I13_31RO_P1P2_1	I13_289	COI	Yes	Yes		ROV	DNA voucher and animal stored in 96% ethanol	DZMB	BGR/ GEOMAR	present	Identified by morphology and DNA of collected specimen	en	Preserved Specimen	INDEX	1	100	2013-12-06_09-22-24_Sonne_INDEX2013-2_031ROV02_Logo.jpg	214 x 219	ROV Kiel 6000	Canon PowerShot G5	Animalia	Arthropoda	Malacostraca	Decapoda	Alvinocarididae	Rimicaris
304	INDEX2013	FS Sonne	2	Rodriguez Triple Junction	Cluster 5	2013	2013-12-06	09:22:35	06:27	2530	-25.3205	70.0376	13:28	2422	-25.3204	70.0404	1182	Kairei	WGS84	24	INDEX2013-31ROV	31ROV	I13_31RO_P1P2_1	I13_289	COI	Yes	Yes		ROV	DNA voucher and animal stored in 96% ethanol	DZMB	BGR/ GEOMAR	present	Identified by morphology and DNA of collected specimen	en	Preserved Specimen	INDEX	1	100	2013-12-06_09-22-35_Sonne_INDEX2013-2_031ROV02_Logo.jpg	323 x 297	ROV Kiel 6000	Canon PowerShot G5	Animalia	Arthropoda	Malacostraca	Decapoda	Alvinocarididae	Rimicaris
305	INDEX2013	FS Sonne	2	Rodriguez Triple Junction	Cluster 5	2013	2013-12-06	10:55:39	06:27	2530	-25.3205	70.0376	13:28	2422	-25.3204	70.0404	1182	Kairei	WGS84	24	INDEX2013-31ROV	31ROV	I13_31RO_P1P2_1	I13_333	COI	Yes	Yes		ROV	DNA voucher and animal stored in 96% ethanol	DZMB	BGR/ GEOMAR	present	Identified by morphology and DNA of collected specimen	en	Preserved Specimen	INDEX	1	100	2013-12-06_10-55-39_Sonne_INDEX2013-2_031ROV02_Logo.jpg	334 x 360	ROV Kiel 6000	Canon PowerShot G5	Animalia	Arthropoda	Malacostraca	Decapoda	Alvinocarididae	Rimicaris
306	INDEX2013	FS Sonne	2	Rodriguez Triple Junction	Cluster 5	2013	2013-12-06	10:57:36	06:27	2530	-25.3205	70.0376	13:28	2422	-25.3204	70.0404	1182	Kairei	WGS84	24	INDEX2013-31ROV	31ROV	I13_31RO_SG2_1	I13_80	COI	Yes	Yes		ROV	DNA voucher and animal stored in 96% ethanol	DZMB	BGR/ GEOMAR	present	Identified by morphology and DNA of collected specimen	en	Preserved Specimen	INDEX	1	3	2013-12-06_10-57-36_Sonne_INDEX2013-2_031ROV02_Logo-4.jpg	579 x 464	ROV Kiel 6000	Canon PowerShot G5	Animalia	Arthropoda	Malacostraca	Decapoda	Bythograeidae	Austinograea
307	INDEX2013	FS Sonne	2	Rodriguez Triple Junction	Cluster 5	2013	2013-12-06	10:57:51	06:27	2530	-25.3205	70.0376	13:28	2422	-25.3204	70.0404	1182	Kairei	WGS84	24	INDEX2013-31ROV	31ROV							ROV	Imaged only	DZMB	BGR/ GEOMAR	present	Identified only from imagery	en	Human Observation	INDEX		1	2013-12-06_10-57-51_Sonne_INDEX2013-2_031ROV02_Logo-2.jpg	793 x 1074	ROV Kiel 6000	Canon PowerShot G5	Animalia	Chordata	Actinopterygii	Perciformes	Zoarcidae	Pachycara
308	INDEX2013	FS Sonne	2	Rodriguez Triple Junction	Cluster 5	2013	2013-12-06	09:22:35	06:27	2530	-25.3205	70.0376	13:28	2422	-25.3204	70.0404	1182	Kairei	WGS84	24	INDEX2013-31ROV	31ROV							ROV	Imaged only	DZMB	BGR/ GEOMAR	present	Identified only from imagery	en	Human Observation	INDEX		8	2013-12-06_09-22-35_Sonne_INDEX2013-2_031ROV02_Logo-2.jpg	370 x 297	ROV Kiel 6000	Canon PowerShot G5	Animalia	Mollusca	Gastropoda	Neogastropoda	Raphitomidae	Phymorhynchus
309	INDEX2013	FS Sonne	2	Rodriguez Triple Junction	Cluster 5	2013	2013-12-06	10:57:51	06:27	2530	-25.3205	70.0376	13:28	2422	-25.3204	70.0404	1182	Kairei	WGS84	24	INDEX2013-31ROV	31ROV							ROV	Imaged only	DZMB	BGR/ GEOMAR	present	Identified only from imagery	en	Human Observation	INDEX		1	2013-12-06_10-57-51_Sonne_INDEX2013-2_031ROV02_Logo.jpg	187 x 208	ROV Kiel 6000	Canon PowerShot G5	Animalia	Mollusca	Gastropoda	Neogastropoda	Raphitomidae	Phymorhynchus
310	INDEX2013	FS Sonne	2	Rodriguez Triple Junction	Cluster 5	2013	2013-12-06	10:57:36	06:27	2530	-25.3205	70.0376	13:28	2422	-25.3204	70.0404	1182	Kairei	WGS84	24	INDEX2013-31ROV	31ROV	I13_31RO_R_4	I13_400	COI	Yes	Yes	Bathymodiolus_septemdierum_I13_400	ROV	DNA voucher and animal stored in 96% ethanol	DZMB	BGR/ GEOMAR	present	Identified by morphology and DNA of collected specimen	en	Preserved Specimen	INDEX	1	100	2013-12-06_10-57-36_Sonne_INDEX2013-2_031ROV02_Logo-5.jpg	548 x 516	ROV Kiel 6000	Canon PowerShot G5	Animalia	Mollusca	Bivalvia	Mytilida	Mytilidae	Bathymodiolus
311	INDEX2013	FS Sonne	2	Rodriguez Triple Junction	Cluster 5	2013	2013-12-06	09:22:24	06:27	2530	-25.3205	70.0376	13:28	2422	-25.3204	70.0404	1182	Kairei	WGS84	24	INDEX2013-31ROV	31ROV							ROV	Imaged only	DZMB	BGR/ GEOMAR	present	Identified only from imagery	en	Human Observation	INDEX		100	2013-12-06_09-22-24_Sonne_INDEX2013-2_031ROV02_Logo-2.jpg	469 x 635	ROV Kiel 6000	Canon PowerShot G5	Animalia	Mollusca	Bivalvia	Mytilida	Mytilidae	Bathymodiolus
312	INDEX2013	FS Sonne	2	Rodriguez Triple Junction	Cluster 5	2013	2013-12-06	09:46:47	06:27	2530	-25.3205	70.0376	13:28	2422	-25.3204	70.0404	1182	Kairei	WGS84	24	INDEX2013-31ROV	31ROV	I13_31RO_R_1	I13_002	COI	Yes	Yes	Phymorhynchus_Egg_capsules_I13_002	ROV	DNA voucher and animal stored in 96% ethanol	DZMB	BGR/ GEOMAR	present	Identified by morphology and DNA of collected specimen	en	Preserved Specimen	INDEX	1	100	2013-12-06_09-46-47_Sonne_INDEX2013-2_031ROV02_Logo.jpg	584 x 615	ROV Kiel 6000	Canon PowerShot G5	Animalia	Mollusca	Gastropoda	Neogastropoda	Raphitomidae	Phymorhynchus
313	INDEX2013	FS Sonne	2	Rodriguez Triple Junction	Cluster 5	2013	2013-12-06	08:13:55	06:27	2530	-25.3205	70.0376	13:28	2422	-25.3204	70.0404	1182	Kairei	WGS84	24	INDEX2013-31ROV	31ROV							ROV	Imaged only	DZMB	BGR/ GEOMAR	present	Identified only from imagery	en	Human Observation	INDEX		2	2013-12-06_08-13-55_Sonne_INDEX2013-2_031ROV02_Logo-2.jpg	1466 x 1548	ROV Kiel 6000	Canon PowerShot G5	Animalia	Cnidaria	Anthozoa	Actiniaria	Kadosactinidae	Maractis
314	INDEX2013	FS Sonne	2	Rodriguez Triple Junction	Cluster 5	2013	2013-12-06	07:21:15	06:27	2530	-25.3205	70.0376	13:28	2422	-25.3204	70.0404	1182	Kairei	WGS84	24	INDEX2013-31ROV	31ROV							ROV	Imaged only	DZMB	BGR/ GEOMAR	present	Identified only from imagery	en	Human Observation	INDEX		100	2013-12-06_07-21-15_Sonne_INDEX2013-2_031ROV02_Logo.jpg	407 x 334	ROV Kiel 6000	Canon PowerShot G5	Animalia	Cnidaria	Anthozoa	Zoantharia
315	INDEX2013	FS Sonne	2	Rodriguez Triple Junction	Cluster 5	2013	2013-12-06	07:21:57	06:27	2530	-25.3205	70.0376	13:28	2422	-25.3204	70.0404	1182	Kairei	WGS84	24	INDEX2013-31ROV	31ROV	I13_31RO_D1_1	I13_413	COI	Yes	Yes		ROV	DNA voucher and animal stored in 96% ethanol	DZMB	BGR/ GEOMAR	present	Identified by morphology and DNA of collected specimen	en	Preserved Specimen	INDEX	1	100	2013-12-06_07-21-57_Sonne_INDEX2013-2_031ROV02_Logo.jpg	475 x 506	ROV Kiel 6000	Canon PowerShot G5	Animalia	Cnidaria	Anthozoa	Zoantharia
316	INDEX2013	FS Sonne	2	Rodriguez Triple Junction	Cluster 5	2013	2013-12-06	10:57:36	06:27	2530	-25.3205	70.0376	13:28	2422	-25.3204	70.0404	1182	Kairei	WGS84	24	INDEX2013-31ROV	31ROV							ROV	Imaged only	DZMB	BGR/ GEOMAR	present	Identified only from imagery	en	Human Observation	INDEX		3	2013-12-06_10-57-36_Sonne_INDEX2013-2_031ROV02_Logo.jpg	266 x 276	ROV Kiel 6000	Canon PowerShot G5	Animalia	Mollusca	Gastropoda	Neogastropoda	Raphitomidae	Phymorhynchus
317	INDEX2013	FS Sonne	2	Rodriguez Triple Junction	Cluster 5	2013	2013-12-06	07:21:15	06:27	2530	-25.3205	70.0376	13:28	2422	-25.3204	70.0404	1182	Kairei	WGS84	24	INDEX2013-31ROV	31ROV	I13_31RO_M2_2	I13_382	COI	Yes	Yes		ROV	DNA voucher and animal stored in 96% ethanol	DZMB	BGR/ GEOMAR	present	Identified by morphology and DNA of collected specimen	en	Preserved Specimen	INDEX	1	15	2013-12-06_07-21-15_Sonne_INDEX2013-2_031ROV02_Logo-2.jpg	928 x 776	ROV Kiel 6000	Canon PowerShot G5	Animalia	Cnidaria	Anthozoa	Actiniaria	Kadosactinidae	Maractis
318	INDEX2013	FS Sonne	2	Rodriguez Triple Junction	Cluster 5	2013	2013-12-06	08:13:55	06:27	2530	-25.3205	70.0376	13:28	2422	-25.3204	70.0404	1182	Kairei	WGS84	24	INDEX2013-31ROV	31ROV							ROV	Imaged only	DZMB	BGR/ GEOMAR	present	Identified only from imagery	en	Human Observation	INDEX		100	2013-12-06_08-13-55_Sonne_INDEX2013-2_031ROV02_Logo.jpg	558 x 474	ROV Kiel 6000	Canon PowerShot G5	Animalia	Cnidaria	Anthozoa	Alcyonacea	Clavulariidae
319	INDEX2013	FS Sonne	2	Rodriguez Triple Junction	Cluster 5	2013	2013-12-06	08:27:43	06:27	2530	-25.3205	70.0376	13:28	2422	-25.3204	70.0404	1182	Kairei	WGS84	24	INDEX2013-31ROV	31ROV							ROV	Imaged only	DZMB	BGR/ GEOMAR	present	Identified only from imagery	en	Human Observation	INDEX		100	2013-12-06_08-27-43_Sonne_INDEX2013-2_031ROV02_Logo-2_Zoanthacea.jpg	386 x 339	ROV Kiel 6000	Canon PowerShot G5	Animalia	Cnidaria	Anthozoa	Zoantharia
320	INDEX2013	FS Sonne	2	Rodriguez Triple Junction	Cluster 5	2013	2013-12-07	15:00:53	08:04	2422	-25.3203	70.0406	15:06	2421	-25.3204	70.0403	918	Kairei	WGS84	24	INDEX2013-35ROV	35ROV	I13_35RO_P1_1	I13_62	COI	Yes	Yes		ROV	DNA voucher and animal stored in 96% ethanol	DZMB	BGR/ GEOMAR	present	Identified by morphology and DNA of collected specimen	en	Preserved Specimen	INDEX	1	5	2013-12-07_15-00-53_Sonne_INDEX2013-2_035ROV03_Logo-2.jpg	276 x 239	ROV Kiel 6000	Canon PowerShot G5	Animalia	Mollusca	Gastropoda	Neogastropoda	Raphitomidae	Phymorhynchus
321	INDEX2013	FS Sonne	2	Rodriguez Triple Junction	Cluster 5	2013	2013-12-07	15:00:53	08:04	2422	-25.3203	70.0406	15:06	2421	-25.3204	70.0403	918	Kairei	WGS84	24	INDEX2013-35ROV	35ROV							ROV	Imaged only	DZMB	BGR/ GEOMAR	present	Identified only from imagery	en	Human Observation	INDEX		1	2013-12-07_15-00-53_Sonne_INDEX2013-2_035ROV03_Logo.jpg	203 x 203	ROV Kiel 6000	Canon PowerShot G5	Animalia	Annelida	Polychaeta	Phyllodocida	Polynoidae	Lepidonotopodium
322	INDEX2013	FS Sonne	2	Central Indian Ridge	Cluster 4	2013	2013-12-08	10:50:40	07:53	3291	-23.8781	69.5961	12:58	3307	-23.8778	69.5968	770	Edmond	WGS84	33	INDEX2013-36ROV	36ROV							ROV	Imaged only	DZMB	BGR/ GEOMAR	present	Identified only from imagery	en	Human Observation	INDEX		100	2013-12-08_10-50-40_Sonne_INDEX2013-2_036ROV04_Logo.jpg	2592 x 1944	ROV Kiel 6000	Canon PowerShot G5	Animalia	Annelida	Polychaeta	Sabellida	Siboglinidae	Oasisia
323	INDEX2013	FS Sonne	2	Central Indian Ridge	Cluster 4	2013	2013-12-08	09:07:00	07:53	3291	-23.8781	69.5961	12:58	3307	-23.8778	69.5968	770	Edmond	WGS84	33	INDEX2013-36ROV	36ROV							ROV	Imaged only	DZMB	BGR/ GEOMAR	present	Identified only from imagery	en	Human Observation	INDEX		100	2013-12-08_09-07-00_Sonne_INDEX2013-2_036ROV04_Logo.jpg	657 x 542	ROV Kiel 6000	Canon PowerShot G5	Animalia	Arthropoda	Malacostraca	Decapoda	Alvinocarididae	Mirocaris
324	INDEX2013	FS Sonne	2	Central Indian Ridge	Cluster 4	2013	2013-12-09	03:11:12	00:17	3261	-23.8764	69.5965	03:22	3261	-23.8767	69.5977	2210	Edmond	WGS84	33	INDEX2013-38MFT	38MFT							MFT	Imaged only	DZMB	BGR	present	Identified only from imagery	en	Human Observation	INDEX		2	38MFT Fotos 2013-505.jpg	360 x 401	Multi Functional Tool	Canon PowerShot G9	Animalia	Arthropoda	Malacostraca	Decapoda	Bythograeidae	Austinograea
325	INDEX2013	FS Sonne	2	Central Indian Ridge	Cluster 4	2013	2013-12-09	03:16:24	00:17	3261	-23.8764	69.5965	03:22	3261	-23.8767	69.5977	2210	Edmond	WGS84	33	INDEX2013-38MFT	38MFT							MFT	Imaged only	DZMB	BGR	present	Identified only from imagery	en	Human Observation	INDEX		1	38MFT Fotos 2013-521-6.jpg	188 x 172	Multi Functional Tool	Canon PowerShot G9	Animalia	Arthropoda	Malacostraca	Decapoda	Bythograeidae	Austinograea
326	INDEX2013	FS Sonne	2	Central Indian Ridge	Cluster 4	2013	2013-12-09	01:46:37	00:17	3261	-23.8764	69.5965	03:22	3261	-23.8767	69.5977	2210	Edmond	WGS84	33	INDEX2013-38MFT	38MFT							MFT	Imaged only	DZMB	BGR	present	Identified only from imagery	en	Human Observation	INDEX		1	38MFT Fotos 2013-284.jpg	166 x 177	Multi Functional Tool	Canon PowerShot G9	Animalia	Chordata	Actinopterygii	Aulopiformes	Ipnopidae	Ipnops
327	INDEX2013	FS Sonne	2	Central Indian Ridge	Cluster 4	2013	2013-12-09	03:08:21	00:17	3261	-23.8764	69.5965	03:22	3261	-23.8767	69.5977	2210	Edmond	WGS84	33	INDEX2013-38MFT	38MFT							MFT	Imaged only	DZMB	BGR	present	Identified only from imagery	en	Human Observation	INDEX		100	38MFT Fotos 2013-499.jpg	242 x 311	Multi Functional Tool	Canon PowerShot G9	Animalia	Annelida	Polychaeta	Sabellida	Siboglinidae	Oasisia
328	INDEX2013	FS Sonne	2	Central Indian Ridge	Cluster 4	2013	2013-12-09	07:39:57	06:49	3335	-23.8782	69.5957	13:17	3309	-23.8759	69.5967	1423	Edmond	WGS84	33	INDEX2013-39ROV	39ROV							ROV	Imaged only	DZMB	BGR/ GEOMAR	present	Identified only from imagery	en	Human Observation	INDEX		4	2013-12-09_07-39-57_Sonne_INDEX2013-2_039ROV05_Logo.jpg	219 x 167	ROV Kiel 6000	Canon PowerShot G5	Animalia	Arthropoda	Malacostraca	Decapoda	Alvinocarididae	Mirocaris
329	INDEX2013	FS Sonne	2	Central Indian Ridge	Cluster 4	2013	2013-12-09	01:16:32	00:17	3261	-23.8764	69.5965	03:22	3261	-23.8767	69.5977	2210	Edmond	WGS84	33	INDEX2013-38MFT	38MFT							MFT	Imaged only	DZMB	BGR	present	Identified only from imagery	en	Human Observation	INDEX		1	38MFT Fotos 2013-175.jpg	270 x 256	Multi Functional Tool	Canon PowerShot G9	Animalia	Arthropoda	Malacostraca	Decapoda	Aristeidae	Cerataspis
330	INDEX2013	FS Sonne	2	Central Indian Ridge	Cluster 4	2013	2013-12-09	08:33:44	06:49	3335	-23.8782	69.5957	13:17	3309	-23.8759	69.5967	1423	Edmond	WGS84	33	INDEX2013-39ROV	39ROV							ROV	Imaged only	DZMB	BGR/ GEOMAR	present	Identified only from imagery	en	Human Observation	INDEX		1	2013-12-09_08-33-44_Sonne_INDEX2013-2_039ROV05_Logo.jpg	349 x 250	ROV Kiel 6000	Canon PowerShot G5	Animalia	Arthropoda	Malacostraca	Decapoda	Bythograeidae	Austinograea
331	INDEX2013	FS Sonne	2	Central Indian Ridge	Cluster 4	2013	2013-12-09	00:20:06	00:17	3261	-23.8764	69.5965	03:22	3261	-23.8767	69.5977	2210	Edmond	WGS84	33	INDEX2013-38MFT	38MFT							MFT	Imaged only	DZMB	BGR	present	Identified only from imagery	en	Human Observation	INDEX		1	38MFT Fotos 2013-7.jpg	173 x 152	Multi Functional Tool	Canon PowerShot G9	Animalia	Arthropoda	Malacostraca	Decapoda	Bythograeidae	Austinograea
332	INDEX2013	FS Sonne	2	Central Indian Ridge	Cluster 4	2013	2013-12-09	00:26:03	00:17	3261	-23.8764	69.5965	03:22	3261	-23.8767	69.5977	2210	Edmond	WGS84	33	INDEX2013-38MFT	38MFT							MFT	Imaged only	DZMB	BGR	present	Identified only from imagery	en	Human Observation	INDEX		1	38MFT Fotos 2013-24.jpg	221 x 235	Multi Functional Tool	Canon PowerShot G9	Animalia	Arthropoda	Malacostraca	Decapoda	Bythograeidae	Austinograea
333	INDEX2013	FS Sonne	2	Central Indian Ridge	Cluster 4	2013	2013-12-09	02:57:30	00:17	3261	-23.8764	69.5965	03:22	3261	-23.8767	69.5977	2210	Edmond	WGS84	33	INDEX2013-38MFT	38MFT							MFT	Imaged only	DZMB	BGR	present	Identified only from imagery	en	Human Observation	INDEX		1	38MFT Fotos 2013-471.jpg	145 x 161	Multi Functional Tool	Canon PowerShot G9	Animalia	Arthropoda	Malacostraca	Decapoda	Bythograeidae	Austinograea
334	INDEX2013	FS Sonne	2	Central Indian Ridge	Cluster 4	2013	2013-12-09	03:00:30	00:17	3261	-23.8764	69.5965	03:22	3261	-23.8767	69.5977	2210	Edmond	WGS84	33	INDEX2013-38MFT	38MFT							MFT	Imaged only	DZMB	BGR	present	Identified only from imagery	en	Human Observation	INDEX		1	38MFT Fotos 2013-478.jpg	210 x 188	Multi Functional Tool	Canon PowerShot G9	Animalia	Arthropoda	Malacostraca	Decapoda	Bythograeidae	Austinograea
335	INDEX2013	FS Sonne	2	Central Indian Ridge	Cluster 4	2013	2013-12-09	00:43:17	00:17	3261	-23.8764	69.5965	03:22	3261	-23.8767	69.5977	2210	Edmond	WGS84	33	INDEX2013-38MFT	38MFT							MFT	Imaged only	DZMB	BGR	present	Identified only from imagery	en	Human Observation	INDEX		1	38MFT Fotos 2013-81.jpg	235 x 221	Multi Functional Tool	Canon PowerShot G9	Animalia	Arthropoda	Malacostraca	Decapoda	Munidopsidae	Munidopsis
336	INDEX2013	FS Sonne	2	Central Indian Ridge	Cluster 4	2013	2013-12-09	03:12:43	00:17	3261	-23.8764	69.5965	03:22	3261	-23.8767	69.5977	2210	Edmond	WGS84	33	INDEX2013-38MFT	38MFT							MFT	Imaged only	DZMB	BGR	present	Identified only from imagery	en	Human Observation	INDEX		1	38MFT Fotos 2013-509-2.jpg	290 x 297	Multi Functional Tool	Canon PowerShot G9	Animalia	Arthropoda	Malacostraca	Decapoda	Munidopsidae	Munidopsis
337	INDEX2013	FS Sonne	2	Central Indian Ridge	Cluster 4	2013	2013-12-09	01:34:37	00:17	3261	-23.8764	69.5965	03:22	3261	-23.8767	69.5977	2210	Edmond	WGS84	33	INDEX2013-38MFT	38MFT							MFT	Imaged only	DZMB	BGR	present	Identified only from imagery	en	Human Observation	INDEX		1	38MFT Fotos 2013-241-2.jpg	227 x 193	Multi Functional Tool	Canon PowerShot G9	Animalia	Arthropoda	Malacostraca	Decapoda	Nematocarcinidae	Nematocarcinus
338	INDEX2013	FS Sonne	2	Central Indian Ridge	Cluster 4	2013	2013-12-09	01:55:39	00:17	3261	-23.8764	69.5965	03:22	3261	-23.8767	69.5977	2210	Edmond	WGS84	33	INDEX2013-38MFT	38MFT							MFT	Imaged only	DZMB	BGR	present	Identified only from imagery	en	Human Observation	INDEX		1	38MFT Fotos 2013-307.jpg	264 x 232	Multi Functional Tool	Canon PowerShot G9	Animalia	Arthropoda	Malacostraca	Decapoda	Nematocarcinidae	Nematocarcinus
339	INDEX2013	FS Sonne	2	Central Indian Ridge	Cluster 4	2013	2013-12-09	03:16:24	00:17	3261	-23.8764	69.5965	03:22	3261	-23.8767	69.5977	2210	Edmond	WGS84	33	INDEX2013-38MFT	38MFT							MFT	Imaged only	DZMB	BGR	present	Identified only from imagery	en	Human Observation	INDEX		1	38MFT Fotos 2013-521-3.jpg	296 x 285	Multi Functional Tool	Canon PowerShot G9	Animalia	Arthropoda	Malacostraca	Decapoda	Nematocarcinidae	Nematocarcinus
340	INDEX2013	FS Sonne	2	Central Indian Ridge	Cluster 4	2013	2013-12-09	03:18:14	00:17	3261	-23.8764	69.5965	03:22	3261	-23.8767	69.5977	2210	Edmond	WGS84	33	INDEX2013-38MFT	38MFT							MFT	Imaged only	DZMB	BGR	present	Identified only from imagery	en	Human Observation	INDEX		1	38MFT Fotos 2013-528.jpg	194 x 194	Multi Functional Tool	Canon PowerShot G9	Animalia	Arthropoda	Malacostraca	Decapoda	Nematocarcinidae	Nematocarcinus
341	INDEX2013	FS Sonne	2	Central Indian Ridge	Cluster 4	2013	2013-12-09	00:30:44	00:17	3261	-23.8764	69.5965	03:22	3261	-23.8767	69.5977	2210	Edmond	WGS84	33	INDEX2013-38MFT	38MFT							MFT	Imaged only	DZMB	BGR	present	Identified only from imagery	en	Human Observation	INDEX		1	38MFT Fotos 2013-40.jpg	169 x 131	Multi Functional Tool	Canon PowerShot G9	Animalia	Arthropoda	Malacostraca	Decapoda
342	INDEX2013	FS Sonne	2	Central Indian Ridge	Cluster 4	2013	2013-12-09	02:05:21	00:17	3261	-23.8764	69.5965	03:22	3261	-23.8767	69.5977	2210	Edmond	WGS84	33	INDEX2013-38MFT	38MFT							MFT	Imaged only	DZMB	BGR	present	Identified only from imagery	en	Human Observation	INDEX		1	38MFT Fotos 2013-329.jpg	188 x 188	Multi Functional Tool	Canon PowerShot G9	Animalia	Chordata	Actinopterygii	Aulopiformes	Ipnopidae	Ipnops
343	INDEX2013	FS Sonne	2	Central Indian Ridge	Cluster 4	2013	2013-12-09	00:30:44	00:17	3261	-23.8764	69.5965	03:22	3261	-23.8767	69.5977	2210	Edmond	WGS84	33	INDEX2013-38MFT	38MFT							MFT	Imaged only	DZMB	BGR	present	Identified only from imagery	en	Human Observation	INDEX		1	38MFT Fotos 2013-40-2.jpg	500 x 337	Multi Functional Tool	Canon PowerShot G9	Animalia	Chordata	Actinopterygii	Notacanthiformes	Halosauridae	Aldrovandia
344	INDEX2013	FS Sonne	2	Central Indian Ridge	Cluster 4	2013	2013-12-09	00:27:34	00:17	3261	-23.8764	69.5965	03:22	3261	-23.8767	69.5977	2210	Edmond	WGS84	33	INDEX2013-38MFT	38MFT							MFT	Imaged only	DZMB	BGR	present	Identified only from imagery	en	Human Observation	INDEX		1	38MFT Fotos 2013-31.jpg	187 x 181	Multi Functional Tool	Canon PowerShot G9	Animalia	Cnidaria	Anthozoa	Actiniaria
345	INDEX2013	FS Sonne	2	Central Indian Ridge	Cluster 4	2013	2013-12-09	02:18:44	00:17	3261	-23.8764	69.5965	03:22	3261	-23.8767	69.5977	2210	Edmond	WGS84	33	INDEX2013-38MFT	38MFT							MFT	Imaged only	DZMB	BGR	present	Identified only from imagery	en	Human Observation	INDEX		1	38MFT Fotos 2013-357.jpg	269 x 247	Multi Functional Tool	Canon PowerShot G9	Animalia	Chordata	Actinopterygii	Notacanthiformes
346	INDEX2013	FS Sonne	2	Central Indian Ridge	Cluster 4	2013	2013-12-09	02:57:30	00:17	3261	-23.8764	69.5965	03:22	3261	-23.8767	69.5977	2210	Edmond	WGS84	33	INDEX2013-38MFT	38MFT							MFT	Imaged only	DZMB	BGR	present	Identified only from imagery	en	Human Observation	INDEX		2	38MFT Fotos 2013-471-3.jpg	161 x 172	Multi Functional Tool	Canon PowerShot G9	Animalia	Cnidaria	Anthozoa	Actiniaria
347	INDEX2013	FS Sonne	2	Central Indian Ridge	Cluster 4	2013	2013-12-09	00:20:26	00:17	3261	-23.8764	69.5965	03:22	3261	-23.8767	69.5977	2210	Edmond	WGS84	33	INDEX2013-38MFT	38MFT							MFT	Imaged only	DZMB	BGR	present	Identified only from imagery	en	Human Observation	INDEX		1	38MFT Fotos 2013-9.jpg	422 x 512	Multi Functional Tool	Canon PowerShot G9	Animalia	Cnidaria	Anthozoa	Actiniaria
348	INDEX2013	FS Sonne	2	Central Indian Ridge	Cluster 4	2013	2013-12-09	01:06:51	00:17	3261	-23.8764	69.5965	03:22	3261	-23.8767	69.5977	2210	Edmond	WGS84	33	INDEX2013-38MFT	38MFT							MFT	Imaged only	DZMB	BGR	present	Identified only from imagery	en	Human Observation	INDEX		2	38MFT Fotos 2013-144.jpg	242 x 221	Multi Functional Tool	Canon PowerShot G9	Animalia	Cnidaria	Anthozoa	Actiniaria
349	INDEX2013	FS Sonne	2	Central Indian Ridge	Cluster 4	2013	2013-12-09	01:10:42	00:17	3261	-23.8764	69.5965	03:22	3261	-23.8767	69.5977	2210	Edmond	WGS84	33	INDEX2013-38MFT	38MFT							MFT	Imaged only	DZMB	BGR	present	Identified only from imagery	en	Human Observation	INDEX		1	38MFT Fotos 2013-157.jpg	249 x 228	Multi Functional Tool	Canon PowerShot G9	Animalia	Cnidaria	Anthozoa	Actiniaria
350	INDEX2013	FS Sonne	2	Central Indian Ridge	Cluster 4	2013	2013-12-09	00:32:24	00:17	3261	-23.8764	69.5965	03:22	3261	-23.8767	69.5977	2210	Edmond	WGS84	33	INDEX2013-38MFT	38MFT							MFT	Imaged only	DZMB	BGR	present	Identified only from imagery	en	Human Observation	INDEX		1	38MFT Fotos 2013-44.jpg	368 x 287	Multi Functional Tool	Canon PowerShot G9	Animalia	Cnidaria	Anthozoa	Actiniaria
351	INDEX2013	FS Sonne	2	Central Indian Ridge	Cluster 4	2013	2013-12-09	02:32:55	00:17	3261	-23.8764	69.5965	03:22	3261	-23.8767	69.5977	2210	Edmond	WGS84	33	INDEX2013-38MFT	38MFT							MFT	Imaged only	DZMB	BGR	present	Identified only from imagery	en	Human Observation	INDEX		13	38MFT Fotos 2013-395.jpg	232 x 237	Multi Functional Tool	Canon PowerShot G9	Animalia	Cnidaria	Anthozoa	Actiniaria
352	INDEX2013	FS Sonne	2	Central Indian Ridge	Cluster 4	2013	2013-12-09	00:28:43	00:17	3261	-23.8764	69.5965	03:22	3261	-23.8767	69.5977	2210	Edmond	WGS84	33	INDEX2013-38MFT	38MFT							MFT	Imaged only	DZMB	BGR	present	Identified only from imagery	en	Human Observation	INDEX		1	38MFT Fotos 2013-35.jpg	212 x 187	Multi Functional Tool	Canon PowerShot G9	Animalia	Cnidaria	Anthozoa	Actiniaria
353	INDEX2013	FS Sonne	2	Central Indian Ridge	Cluster 4	2013	2013-12-09	02:33:15	00:17	3261	-23.8764	69.5965	03:22	3261	-23.8767	69.5977	2210	Edmond	WGS84	33	INDEX2013-38MFT	38MFT							MFT	Imaged only	DZMB	BGR	present	Identified only from imagery	en	Human Observation	INDEX		6	38MFT Fotos 2013-396-2.jpg	253 x 237	Multi Functional Tool	Canon PowerShot G9	Animalia	Cnidaria	Anthozoa	Actiniaria
354	INDEX2013	FS Sonne	2	Central Indian Ridge	Cluster 4	2013	2013-12-09	02:49:48	00:17	3261	-23.8764	69.5965	03:22	3261	-23.8767	69.5977	2210	Edmond	WGS84	33	INDEX2013-38MFT	38MFT							MFT	Imaged only	DZMB	BGR	present	Identified only from imagery	en	Human Observation	INDEX		1	38MFT Fotos 2013-447-2.jpg	212 x 168	Multi Functional Tool	Canon PowerShot G9	Animalia	Cnidaria	Anthozoa	Actiniaria
355	INDEX2013	FS Sonne	2	Central Indian Ridge	Cluster 4	2013	2013-12-09	02:51:39	00:17	3261	-23.8764	69.5965	03:22	3261	-23.8767	69.5977	2210	Edmond	WGS84	33	INDEX2013-38MFT	38MFT							MFT	Imaged only	DZMB	BGR	present	Identified only from imagery	en	Human Observation	INDEX		1	38MFT Fotos 2013-454.jpg	205 x 210	Multi Functional Tool	Canon PowerShot G9	Animalia	Cnidaria	Anthozoa	Actiniaria
356	INDEX2013	FS Sonne	2	Central Indian Ridge	Cluster 4	2013	2013-12-09	02:57:30	00:17	3261	-23.8764	69.5965	03:22	3261	-23.8767	69.5977	2210	Edmond	WGS84	33	INDEX2013-38MFT	38MFT							MFT	Imaged only	DZMB	BGR	present	Identified only from imagery	en	Human Observation	INDEX		1	38MFT Fotos 2013-471-2.jpg	199 x 188	Multi Functional Tool	Canon PowerShot G9	Animalia	Cnidaria	Anthozoa	Actiniaria
357	INDEX2013	FS Sonne	2	Central Indian Ridge	Cluster 4	2013	2013-12-09	02:57:30	00:17	3261	-23.8764	69.5965	03:22	3261	-23.8767	69.5977	2210	Edmond	WGS84	33	INDEX2013-38MFT	38MFT							MFT	Imaged only	DZMB	BGR	present	Identified only from imagery	en	Human Observation	INDEX		6	38MFT Fotos 2013-471-4.jpg	269 x 269	Multi Functional Tool	Canon PowerShot G9	Animalia	Cnidaria	Anthozoa	Actiniaria
358	INDEX2013	FS Sonne	2	Central Indian Ridge	Cluster 4	2013	2013-12-09	00:34:26	00:17	3261	-23.8764	69.5965	03:22	3261	-23.8767	69.5977	2210	Edmond	WGS84	33	INDEX2013-38MFT	38MFT							MFT	Imaged only	DZMB	BGR	present	Identified only from imagery	en	Human Observation	INDEX		2	38MFT Fotos 2013-47-3.jpg	353 x 305	Multi Functional Tool	Canon PowerShot G9	Animalia	Cnidaria	Anthozoa	Actiniaria
359	INDEX2013	FS Sonne	2	Central Indian Ridge	Cluster 4	2013	2013-12-09	03:16:14	00:17	3261	-23.8764	69.5965	03:22	3261	-23.8767	69.5977	2210	Edmond	WGS84	33	INDEX2013-38MFT	38MFT							MFT	Imaged only	DZMB	BGR	present	Identified only from imagery	en	Human Observation	INDEX		44	38MFT Fotos 2013-520-2.jpg	312 x 296	Multi Functional Tool	Canon PowerShot G9	Animalia	Cnidaria	Anthozoa	Actiniaria
360	INDEX2013	FS Sonne	2	Central Indian Ridge	Cluster 4	2013	2013-12-09	03:16:24	00:17	3261	-23.8764	69.5965	03:22	3261	-23.8767	69.5977	2210	Edmond	WGS84	33	INDEX2013-38MFT	38MFT							MFT	Imaged only	DZMB	BGR	present	Identified only from imagery	en	Human Observation	INDEX		1	38MFT Fotos 2013-521-4.jpg	269 x 199	Multi Functional Tool	Canon PowerShot G9	Animalia	Cnidaria	Anthozoa	Actiniaria
361	INDEX2013	FS Sonne	2	Central Indian Ridge	Cluster 4	2013	2013-12-09	03:16:24	00:17	3261	-23.8764	69.5965	03:22	3261	-23.8767	69.5977	2210	Edmond	WGS84	33	INDEX2013-38MFT	38MFT							MFT	Imaged only	DZMB	BGR	present	Identified only from imagery	en	Human Observation	INDEX		100	38MFT Fotos 2013-521-5.jpg	274 x 258	Multi Functional Tool	Canon PowerShot G9	Animalia	Cnidaria	Anthozoa	Actiniaria
362	INDEX2013	FS Sonne	2	Central Indian Ridge	Cluster 4	2013	2013-12-09	00:37:05	00:17	3261	-23.8764	69.5965	03:22	3261	-23.8767	69.5977	2210	Edmond	WGS84	33	INDEX2013-38MFT	38MFT							MFT	Imaged only	DZMB	BGR	present	Identified only from imagery	en	Human Observation	INDEX		1	38MFT Fotos 2013-59-2.jpg	269 x 250	Multi Functional Tool	Canon PowerShot G9	Animalia	Cnidaria	Anthozoa	Actiniaria
363	INDEX2013	FS Sonne	2	Central Indian Ridge	Cluster 4	2013	2013-12-09	00:20:06	00:17	3261	-23.8764	69.5965	03:22	3261	-23.8767	69.5977	2210	Edmond	WGS84	33	INDEX2013-38MFT	38MFT							MFT	Imaged only	DZMB	BGR	present	Identified only from imagery	en	Human Observation	INDEX		1	38MFT Fotos 2013-7-2.jpg	235 x 207	Multi Functional Tool	Canon PowerShot G9	Animalia	Cnidaria	Anthozoa	Actiniaria
364	INDEX2013	FS Sonne	2	Central Indian Ridge	Cluster 4	2013	2013-12-09	00:20:06	00:17	3261	-23.8764	69.5965	03:22	3261	-23.8767	69.5977	2210	Edmond	WGS84	33	INDEX2013-38MFT	38MFT							MFT	Imaged only	DZMB	BGR	present	Identified only from imagery	en	Human Observation	INDEX		1	38MFT Fotos 2013-7-3.jpg	194 x 201	Multi Functional Tool	Canon PowerShot G9	Animalia	Cnidaria	Anthozoa	Actiniaria
365	INDEX2013	FS Sonne	2	Central Indian Ridge	Cluster 4	2013	2013-12-09	02:42:27	00:17	3261	-23.8764	69.5965	03:22	3261	-23.8767	69.5977	2210	Edmond	WGS84	33	INDEX2013-38MFT	38MFT							MFT	Imaged only	DZMB	BGR	present	Identified only from imagery	en	Human Observation	INDEX		1	38MFT Fotos 2013-425.jpg	231 x 188	Multi Functional Tool	Canon PowerShot G9	Animalia	Cnidaria	Anthozoa	Actiniaria
366	INDEX2013	FS Sonne	2	Central Indian Ridge	Cluster 4	2013	2013-12-09	01:48:39	00:17	3261	-23.8764	69.5965	03:22	3261	-23.8767	69.5977	2210	Edmond	WGS84	33	INDEX2013-38MFT	38MFT							MFT	Imaged only	DZMB	BGR	present	Identified only from imagery	en	Human Observation	INDEX		1	38MFT Fotos 2013-291.jpg	156 x 177	Multi Functional Tool	Canon PowerShot G9	Animalia	Cnidaria	Anthozoa	Alcyonacea	Clavulariidae
367	INDEX2013	FS Sonne	2	Central Indian Ridge	Cluster 4	2013	2013-12-09	02:49:58	00:17	3261	-23.8764	69.5965	03:22	3261	-23.8767	69.5977	2210	Edmond	WGS84	33	INDEX2013-38MFT	38MFT							MFT	Imaged only	DZMB	BGR	present	Identified only from imagery	en	Human Observation	INDEX		1	38MFT Fotos 2013-448.jpg	206 x 276	Multi Functional Tool	Canon PowerShot G9	Animalia	Cnidaria	Anthozoa	Alcyonacea/ Antipatharia
368	INDEX2013	FS Sonne	2	Central Indian Ridge	Cluster 4	2013	2013-12-09	02:49:48	00:17	3261	-23.8764	69.5965	03:22	3261	-23.8767	69.5977	2210	Edmond	WGS84	33	INDEX2013-38MFT	38MFT							MFT	Imaged only	DZMB	BGR	present	Identified only from imagery	en	Human Observation	INDEX		1	38MFT Fotos 2013-447-3.jpg	406 x 493	Multi Functional Tool	Canon PowerShot G9	Animalia	Cnidaria	Anthozoa	Antipatharia	Schizopathidae	Bathypathes
369	INDEX2013	FS Sonne	2	Central Indian Ridge	Cluster 4	2013	2013-12-09	03:16:14	00:17	3261	-23.8764	69.5965	03:22	3261	-23.8767	69.5977	2210	Edmond	WGS84	33	INDEX2013-38MFT	38MFT							MFT	Imaged only	DZMB	BGR	present	Identified only from imagery	en	Human Observation	INDEX		2	38MFT Fotos 2013-520.jpg	371 x 349	Multi Functional Tool	Canon PowerShot G9	Animalia	Cnidaria	Anthozoa	Antipatharia	Schizopathidae	Bathypathes
370	INDEX2013	FS Sonne	2	Central Indian Ridge	Cluster 4	2013	2013-12-09	02:50:08	00:17	3261	-23.8764	69.5965	03:22	3261	-23.8767	69.5977	2210	Edmond	WGS84	33	INDEX2013-38MFT	38MFT							MFT	Imaged only	DZMB	BGR	present	Identified only from imagery	en	Human Observation	INDEX		1	38MFT Fotos 2013-449.jpg	200 x 165	Multi Functional Tool	Canon PowerShot G9	Animalia	Cnidaria	Hydrozoa	Siphonophorae	Rhodaliidae	Thermopalia
371	INDEX2013	FS Sonne	2	Central Indian Ridge	Cluster 4	2013	2013-12-09	00:27:14	00:17	3261	-23.8764	69.5965	03:22	3261	-23.8767	69.5977	2210	Edmond	WGS84	33	INDEX2013-38MFT	38MFT							MFT	Imaged only	DZMB	BGR	present	Identified only from imagery	en	Human Observation	INDEX		100	38MFT Fotos 2013-29.jpg	291 x 505	Multi Functional Tool	Canon PowerShot G9	Animalia	Cnidaria	Anthozoa	Zoantharia
372	INDEX2013	FS Sonne	2	Central Indian Ridge	Cluster 4	2013	2013-12-09	02:58:20	00:17	3261	-23.8764	69.5965	03:22	3261	-23.8767	69.5977	2210	Edmond	WGS84	33	INDEX2013-38MFT	38MFT							MFT	Imaged only	DZMB	BGR	present	Identified only from imagery	en	Human Observation	INDEX		4	38MFT Fotos 2013-473.jpg	145 x 134	Multi Functional Tool	Canon PowerShot G9	Animalia	Cnidaria	Anthozoa	Zoantharia
373	INDEX2013	FS Sonne	2	Central Indian Ridge	Cluster 4	2013	2013-12-09	02:39:06	00:17	3261	-23.8764	69.5965	03:22	3261	-23.8767	69.5977	2210	Edmond	WGS84	33	INDEX2013-38MFT	38MFT							MFT	Imaged only	DZMB	BGR	present	Identified only from imagery	en	Human Observation	INDEX		1	38MFT Fotos 2013-411-2Freyellidae sp1.jpg	264 x 270	Multi Functional Tool	Canon PowerShot G9	Animalia	Echinodermata	Asteroidea	Brisingida	Freyellidae
374	INDEX2013	FS Sonne	2	Central Indian Ridge	Cluster 4	2013	2013-12-09	01:12:01	00:17	3261	-23.8764	69.5965	03:22	3261	-23.8767	69.5977	2210	Edmond	WGS84	33	INDEX2013-38MFT	38MFT							MFT	Imaged only	DZMB	BGR	present	Identified only from imagery	en	Human Observation	INDEX		1	38MFT Fotos 2013-160.jpg	297 x 297	Multi Functional Tool	Canon PowerShot G9	Animalia	Cnidaria	Anthozoa	Pennatulacea	Umbellulidae	Umbellula
375	INDEX2013	FS Sonne	2	Central Indian Ridge	Cluster 4	2013	2013-12-09	03:12:43	00:17	3261	-23.8764	69.5965	03:22	3261	-23.8767	69.5977	2210	Edmond	WGS84	33	INDEX2013-38MFT	38MFT							MFT	Imaged only	DZMB	BGR	present	Identified only from imagery	en	Human Observation	INDEX		1	38MFT Fotos 2013-509-3_Circeaster MAYBE.jpg	290 x 283	Multi Functional Tool	Canon PowerShot G9	Animalia	Echinodermata	Asteroidea	Valvatida	Goniasteridae
376	INDEX2013	FS Sonne	2	Central Indian Ridge	Cluster 4	2013	2013-12-09	00:37:45	00:17	3261	-23.8764	69.5965	03:22	3261	-23.8767	69.5977	2210	Edmond	WGS84	33	INDEX2013-38MFT	38MFT							MFT	Imaged only	DZMB	BGR	present	Identified only from imagery	en	Human Observation	INDEX		1	38MFT Fotos 2013-62.jpg	143 x 186	Multi Functional Tool	Canon PowerShot G9	Animalia	Echinodermata	Holothuroidea	Synallactida	Deimatidae	Oneirophanta
377	INDEX2013	FS Sonne	2	Central Indian Ridge	Cluster 4	2013	2013-12-09	03:11:12	00:17	3261	-23.8764	69.5965	03:22	3261	-23.8767	69.5977	2210	Edmond	WGS84	33	INDEX2013-38MFT	38MFT							MFT	Imaged only	DZMB	BGR	present	Identified only from imagery	en	Human Observation	INDEX		100	38MFT Fotos 2013-505-2.jpg	353 x 346	Multi Functional Tool	Canon PowerShot G9	Animalia	Cnidaria	Anthozoa	Actiniaria
378	INDEX2013	FS Sonne	2	Central Indian Ridge	Cluster 4	2013	2013-12-09	03:04:02	00:17	3261	-23.8764	69.5965	03:22	3261	-23.8767	69.5977	2210	Edmond	WGS84	33	INDEX2013-38MFT	38MFT							MFT	Imaged only	DZMB	BGR	present	Identified only from imagery	en	Human Observation	INDEX		6	38MFT Fotos 2013-484-2.jpg	258 x 188	Multi Functional Tool	Canon PowerShot G9	Animalia	Cnidaria	Anthozoa	Actiniaria	Bathyphelliidae	Bathyphellia
379	INDEX2013	FS Sonne	2	Central Indian Ridge	Cluster 4	2013	2013-12-09	03:02:51	00:17	3261	-23.8764	69.5965	03:22	3261	-23.8767	69.5977	2210	Edmond	WGS84	33	INDEX2013-38MFT	38MFT							MFT	Imaged only	DZMB	BGR	present	Identified only from imagery	en	Human Observation	INDEX		1	38MFT Fotos 2013-483.jpg	178 x 173	Multi Functional Tool	Canon PowerShot G9	Animalia	Cnidaria	Anthozoa	Actiniaria	Kadosactinidae	Maractis
380	INDEX2013	FS Sonne	2	Central Indian Ridge	Cluster 4	2013	2013-12-09	03:04:02	00:17	3261	-23.8764	69.5965	03:22	3261	-23.8767	69.5977	2210	Edmond	WGS84	33	INDEX2013-38MFT	38MFT							MFT	Imaged only	DZMB	BGR	present	Identified only from imagery	en	Human Observation	INDEX		21	38MFT Fotos 2013-484-3.jpg	339 x 258	Multi Functional Tool	Canon PowerShot G9	Animalia	Cnidaria	Anthozoa	Actiniaria	Kadosactinidae	Maractis
381	INDEX2013	FS Sonne	2	Central Indian Ridge	Cluster 4	2013	2013-12-09	03:06:21	00:17	3261	-23.8764	69.5965	03:22	3261	-23.8767	69.5977	2210	Edmond	WGS84	33	INDEX2013-38MFT	38MFT							MFT	Imaged only	DZMB	BGR	present	Identified only from imagery	en	Human Observation	INDEX		4	38MFT Fotos 2013-493.jpg	215 x 258	Multi Functional Tool	Canon PowerShot G9	Animalia	Cnidaria	Anthozoa	Actiniaria	Kadosactinidae	Maractis
382	INDEX2013	FS Sonne	2	Central Indian Ridge	Cluster 4	2013	2013-12-09	03:13:32	00:17	3261	-23.8764	69.5965	03:22	3261	-23.8767	69.5977	2210	Edmond	WGS84	33	INDEX2013-38MFT	38MFT							MFT	Imaged only	DZMB	BGR	present	Identified only from imagery	en	Human Observation	INDEX		100	38MFT Fotos 2013-512.jpg	498 x 560	Multi Functional Tool	Canon PowerShot G9	Animalia	Cnidaria	Anthozoa	Actiniaria	Kadosactinidae	Maractis
383	INDEX2013	FS Sonne	2	Central Indian Ridge	Cluster 4	2013	2013-12-09	02:49:48	00:17	3261	-23.8764	69.5965	03:22	3261	-23.8767	69.5977	2210	Edmond	WGS84	33	INDEX2013-38MFT	38MFT							MFT	Imaged only	DZMB	BGR	present	Identified only from imagery	en	Human Observation	INDEX		3	38MFT Fotos 2013-447.jpg	204 x 166	Multi Functional Tool	Canon PowerShot G9	Animalia	Cnidaria	Hydrozoa	Anthoathecata	Candelabridae	Candelabrum
384	INDEX2013	FS Sonne	2	Central Indian Ridge	Cluster 4	2013	2013-12-09	03:02:01	00:17	3261	-23.8764	69.5965	03:22	3261	-23.8767	69.5977	2210	Edmond	WGS84	33	INDEX2013-38MFT	38MFT							MFT	Imaged only	DZMB	BGR	present	Identified only from imagery	en	Human Observation	INDEX		6	38MFT Fotos 2013-481.jpg	785 x 699	Multi Functional Tool	Canon PowerShot G9	Animalia	Cnidaria	Hydrozoa	Anthoathecata	Candelabridae	Candelabrum
385	INDEX2013	FS Sonne	2	Central Indian Ridge	Cluster 4	2013	2013-12-09	00:40:15	00:17	3261	-23.8764	69.5965	03:22	3261	-23.8767	69.5977	2210	Edmond	WGS84	33	INDEX2013-38MFT	38MFT							MFT	Imaged only	DZMB	BGR	present	Identified only from imagery	en	Human Observation	INDEX		1	38MFT Fotos 2013-70-2.jpg	290 x 249	Multi Functional Tool	Canon PowerShot G9	Animalia	Cnidaria	Hydrozoa	Anthoathecata	Candelabridae	Candelabrum
386	INDEX2013	FS Sonne	2	Central Indian Ridge	Cluster 4	2013	2013-12-09	00:40:26	00:17	3261	-23.8764	69.5965	03:22	3261	-23.8767	69.5977	2210	Edmond	WGS84	33	INDEX2013-38MFT	38MFT							MFT	Imaged only	DZMB	BGR	present	Identified only from imagery	en	Human Observation	INDEX		1	38MFT Fotos 2013-71.jpg	263 x 242	Multi Functional Tool	Canon PowerShot G9	Animalia	Cnidaria	Hydrozoa	Anthoathecata	Candelabridae	Candelabrum
387	INDEX2013	FS Sonne	2	Central Indian Ridge	Cluster 4	2013	2013-12-09	08:52:57	06:49	3335	-23.8782	69.5957	13:17	3309	-23.8759	69.5967	1423	Edmond	WGS84	33	INDEX2013-39ROV	39ROV							ROV	Imaged only	DZMB	BGR/ GEOMAR	present	Identified only from imagery	en	Human Observation	INDEX		100	2013-12-09_08-52-57_Sonne_INDEX2013-2_039ROV05_Logo.jpg	756 x 589	ROV Kiel 6000	Canon PowerShot G5	Animalia	Cnidaria	Anthozoa	Zoantharia
388	INDEX2013	FS Sonne	2	Central Indian Ridge	Cluster 4	2013	2013-12-09	00:23:02	00:17	3261	-23.8764	69.5965	03:22	3261	-23.8767	69.5977	2210	Edmond	WGS84	33	INDEX2013-38MFT	38MFT							MFT	Imaged only	DZMB	BGR	present	Identified only from imagery	en	Human Observation	INDEX		2	38MFT Fotos 2013-15.jpg	235 x 207	Multi Functional Tool	Canon PowerShot G9	Animalia	Cnidaria	Anthozoa	Zoantharia
389	INDEX2013	FS Sonne	2	Central Indian Ridge	Cluster 4	2013	2013-12-09	00:26:13	00:17	3261	-23.8764	69.5965	03:22	3261	-23.8767	69.5977	2210	Edmond	WGS84	33	INDEX2013-38MFT	38MFT							MFT	Imaged only	DZMB	BGR	present	Identified only from imagery	en	Human Observation	INDEX		100	38MFT Fotos 2013-25.jpg	270 x 235	Multi Functional Tool	Canon PowerShot G9	Animalia	Cnidaria	Anthozoa	Zoantharia
390	INDEX2013	FS Sonne	2	Central Indian Ridge	Cluster 4	2013	2013-12-09	00:27:24	00:17	3261	-23.8764	69.5965	03:22	3261	-23.8767	69.5977	2210	Edmond	WGS84	33	INDEX2013-38MFT	38MFT							MFT	Imaged only	DZMB	BGR	present	Identified only from imagery	en	Human Observation	INDEX		100	38MFT Fotos 2013-30.jpg	207 x 310	Multi Functional Tool	Canon PowerShot G9	Animalia	Cnidaria	Anthozoa	Zoantharia
391	INDEX2013	FS Sonne	2	Central Indian Ridge	Cluster 4	2013	2013-12-09	03:06:02	00:17	3261	-23.8764	69.5965	03:22	3261	-23.8767	69.5977	2210	Edmond	WGS84	33	INDEX2013-38MFT	38MFT							MFT	Imaged only	DZMB	BGR	present	Identified only from imagery	en	Human Observation	INDEX		100	38MFT Fotos 2013-491.jpg	188 x 150	Multi Functional Tool	Canon PowerShot G9	Animalia	Cnidaria	Anthozoa	Zoantharia
392	INDEX2013	FS Sonne	2	Central Indian Ridge	Cluster 4	2013	2013-12-09	03:12:43	00:17	3261	-23.8764	69.5965	03:22	3261	-23.8767	69.5977	2210	Edmond	WGS84	33	INDEX2013-38MFT	38MFT							MFT	Imaged only	DZMB	BGR	present	Identified only from imagery	en	Human Observation	INDEX		100	38MFT Fotos 2013-509.jpg	214 x 235	Multi Functional Tool	Canon PowerShot G9	Animalia	Cnidaria	Anthozoa	Zoantharia
393	INDEX2013	FS Sonne	2	Central Indian Ridge	Cluster 4	2013	2013-12-10	00:12:59	19:10	3280	-23.8787	69.6042	03:53	3280	-23.8782	69.5968	5012	Edmond	WGS84	33	INDEX2013-44MFT	44MFT							MFT	Imaged only	DZMB	BGR	present	Identified only from imagery	en	Human Observation	INDEX		1	44MFT Fotos 2013-440.jpg	436 x 388	Multi Functional Tool	Canon PowerShot G9	Animalia	Echinodermata	Echinoidea	Echinothurioida	Echinothuriidae	Hapalosoma
394	INDEX2013	FS Sonne	2	Central Indian Ridge	Cluster 4	2013	2013-12-10	00:58:16	19:10	3280	-23.8787	69.6042	03:53	3280	-23.8782	69.5968	5012	Edmond	WGS84	33	INDEX2013-44MFT	44MFT							MFT	Imaged only	DZMB	BGR	present	Identified only from imagery	en	Human Observation	INDEX		2	44MFT Fotos 2013-516.jpg	346 x 463	Multi Functional Tool	Canon PowerShot G9	Animalia	Arthropoda	Malacostraca	Decapoda	Munidopsidae	Munidopsis
395	INDEX2013	FS Sonne	2	Central Indian Ridge	Cluster 4	2013	2013-12-10	00:44:15	19:10	3280	-23.8787	69.6042	03:53	3280	-23.8782	69.5968	5012	Edmond	WGS84	33	INDEX2013-44MFT	44MFT							MFT	Imaged only	DZMB	BGR	present	Identified only from imagery	en	Human Observation	INDEX		1	44MFT Fotos 2013-489.jpg	290 x 235	Multi Functional Tool	Canon PowerShot G9	Animalia	Arthropoda	Malacostraca	Decapoda	Alvinocarididae	Rimicaris
396	INDEX2013	FS Sonne	2	Central Indian Ridge	Cluster 4	2013	2013-12-10	01:26:25	19:10	3280	-23.8787	69.6042	03:53	3280	-23.8782	69.5968	5012	Edmond	WGS84	33	INDEX2013-44MFT	44MFT							MFT	Imaged only	DZMB	BGR	present	Identified only from imagery	en	Human Observation	INDEX		1	44MFT Fotos 2013-607.jpg	290 x 242	Multi Functional Tool	Canon PowerShot G9	Animalia	Arthropoda	Malacostraca	Decapoda	Alvinocarididae	Rimicaris
397	INDEX2013	FS Sonne	2	Central Indian Ridge	Cluster 4	2013	2013-12-10	22:41:13	19:10	3280	-23.8787	69.6042	03:53	3280	-23.8782	69.5968	5012	Edmond	WGS84	33	INDEX2013-44MFT	44MFT							MFT	Imaged only	DZMB	BGR	present	Identified only from imagery	en	Human Observation	INDEX		1	44MFT Fotos 2013-298.jpg	387 x 321	Multi Functional Tool	Canon PowerShot G9	Animalia	Chordata	Actinopterygii	Notacanthiformes
398	INDEX2013	FS Sonne	2	Central Indian Ridge	Cluster 4	2013	2013-12-10	02:51:54	19:10	3280	-23.8787	69.6042	03:53	3280	-23.8782	69.5968	5012	Edmond	WGS84	33	INDEX2013-44MFT	44MFT							MFT	Imaged only	DZMB	BGR	present	Identified only from imagery	en	Human Observation	INDEX		1	44MFT Fotos 2013-809.jpg	456 x 401	Multi Functional Tool	Canon PowerShot G9	Animalia	Arthropoda	Malacostraca	Decapoda	Munidopsidae	Munidopsis
399	INDEX2013	FS Sonne	2	Central Indian Ridge	Cluster 4	2013	2013-12-10	20:16:19	19:10	3280	-23.8787	69.6042	03:53	3280	-23.8782	69.5968	5012	Edmond	WGS84	33	INDEX2013-44MFT	44MFT							MFT	Imaged only	DZMB	BGR	present	Identified only from imagery	en	Human Observation	INDEX		1	44MFT Fotos 2013-76.jpg	197 x 184	Multi Functional Tool	Canon PowerShot G9	Animalia	Arthropoda	Malacostraca	Decapoda	Nematocarcinidae	Nematocarcinus
400	INDEX2013	FS Sonne	2	Central Indian Ridge	Cluster 4	2013	2013-12-10	21:45:49	19:10	3280	-23.8787	69.6042	03:53	3280	-23.8782	69.5968	5012	Edmond	WGS84	33	INDEX2013-44MFT	44MFT							MFT	Imaged only	DZMB	BGR	present	Identified only from imagery	en	Human Observation	INDEX		1	44MFT Fotos 2013-211.jpg	217 x 217	Multi Functional Tool	Canon PowerShot G9	Animalia	Arthropoda	Malacostraca	Decapoda	Nematocarcinidae	Nematocarcinus
401	INDEX2013	FS Sonne	2	Central Indian Ridge	Cluster 4	2013	2013-12-10	22:14:29	19:10	3280	-23.8787	69.6042	03:53	3280	-23.8782	69.5968	5012	Edmond	WGS84	33	INDEX2013-44MFT	44MFT							MFT	Imaged only	DZMB	BGR	present	Identified only from imagery	en	Human Observation	INDEX		1	44MFT Fotos 2013-252-3.jpg	210 x 203	Multi Functional Tool	Canon PowerShot G9	Animalia	Arthropoda	Malacostraca	Decapoda	Nematocarcinidae	Nematocarcinus
402	INDEX2013	FS Sonne	2	Central Indian Ridge	Cluster 4	2013	2013-12-10	22:45:47	19:10	3280	-23.8787	69.6042	03:53	3280	-23.8782	69.5968	5012	Edmond	WGS84	33	INDEX2013-44MFT	44MFT							MFT	Imaged only	DZMB	BGR	present	Identified only from imagery	en	Human Observation	INDEX		1	44MFT Fotos 2013-307.jpg	243 x 177	Multi Functional Tool	Canon PowerShot G9	Animalia	Arthropoda	Malacostraca	Decapoda	Nematocarcinidae	Nematocarcinus
403	INDEX2013	FS Sonne	2	Central Indian Ridge	Cluster 4	2013	2013-12-10	00:10:38	19:10	3280	-23.8787	69.6042	03:53	3280	-23.8782	69.5968	5012	Edmond	WGS84	33	INDEX2013-44MFT	44MFT							MFT	Imaged only	DZMB	BGR	present	Identified only from imagery	en	Human Observation	INDEX		1	44MFT Fotos 2013-438-2.jpg	311 x 311	Multi Functional Tool	Canon PowerShot G9	Animalia	Arthropoda	Malacostraca	Decapoda	Nematocarcinidae	Nematocarcinus
404	INDEX2013	FS Sonne	2	Central Indian Ridge	Cluster 4	2013	2013-12-10	00:29:52	19:10	3280	-23.8787	69.6042	03:53	3280	-23.8782	69.5968	5012	Edmond	WGS84	33	INDEX2013-44MFT	44MFT							MFT	Imaged only	DZMB	BGR	present	Identified only from imagery	en	Human Observation	INDEX		1	44MFT Fotos 2013-468-3.jpg	339 x 346	Multi Functional Tool	Canon PowerShot G9	Animalia	Arthropoda	Malacostraca	Decapoda	Nematocarcinidae	Nematocarcinus
405	INDEX2013	FS Sonne	2	Central Indian Ridge	Cluster 4	2013	2013-12-10	01:46:33	19:10	3280	-23.8787	69.6042	03:53	3280	-23.8782	69.5968	5012	Edmond	WGS84	33	INDEX2013-44MFT	44MFT							MFT	Imaged only	DZMB	BGR	present	Identified only from imagery	en	Human Observation	INDEX		1	44MFT Fotos 2013-670.jpg	235 x 221	Multi Functional Tool	Canon PowerShot G9	Animalia	Arthropoda	Malacostraca	Decapoda	Nematocarcinidae	Nematocarcinus
406	INDEX2013	FS Sonne	2	Central Indian Ridge	Cluster 4	2013	2013-12-10	00:08:20	19:10	3280	-23.8787	69.6042	03:53	3280	-23.8782	69.5968	5012	Edmond	WGS84	33	INDEX2013-44MFT	44MFT							MFT	Imaged only	DZMB	BGR	present	Identified only from imagery	en	Human Observation	INDEX		1	44MFT Fotos 2013-434-2_Bathysaurus mollis.jpg	498 x 443	Multi Functional Tool	Canon PowerShot G9	Animalia	Chordata	Actinopterygii	Aulopiformes	Bathysauridae	Bathysaurus
407	INDEX2013	FS Sonne	2	Central Indian Ridge	Cluster 4	2013	2013-12-10	19:19:06	19:10	3280	-23.8787	69.6042	03:53	3280	-23.8782	69.5968	5012	Edmond	WGS84	33	INDEX2013-44MFT	44MFT							MFT	Imaged only	DZMB	BGR	present	Identified only from imagery	en	Human Observation	INDEX		1	44MFT Fotos 2013-7.jpg	236 x 210	Multi Functional Tool	Canon PowerShot G9	Animalia	Chordata	Actinopterygii	Aulopiformes	Ipnopidae	Ipnops
408	INDEX2013	FS Sonne	2	Central Indian Ridge	Cluster 4	2013	2013-12-10	22:33:58	19:10	3280	-23.8787	69.6042	03:53	3280	-23.8782	69.5968	5012	Edmond	WGS84	33	INDEX2013-44MFT	44MFT							MFT	Imaged only	DZMB	BGR	present	Identified only from imagery	en	Human Observation	INDEX		1	44MFT Fotos 2013-286.jpg	210 x 171	Multi Functional Tool	Canon PowerShot G9	Animalia	Chordata	Actinopterygii	Aulopiformes	Ipnopidae	Ipnops
409	INDEX2013	FS Sonne	2	Central Indian Ridge	Cluster 4	2013	2013-12-10	00:08:20	19:10	3280	-23.8787	69.6042	03:53	3280	-23.8782	69.5968	5012	Edmond	WGS84	33	INDEX2013-44MFT	44MFT							MFT	Imaged only	DZMB	BGR	present	Identified only from imagery	en	Human Observation	INDEX		1	44MFT Fotos 2013-434.jpg	131 x 262	Multi Functional Tool	Canon PowerShot G9	Animalia	Chordata	Actinopterygii	Aulopiformes	Ipnopidae	Ipnops
410	INDEX2013	FS Sonne	2	Central Indian Ridge	Cluster 4	2013	2013-12-10	00:10:38	19:10	3280	-23.8787	69.6042	03:53	3280	-23.8782	69.5968	5012	Edmond	WGS84	33	INDEX2013-44MFT	44MFT							MFT	Imaged only	DZMB	BGR	present	Identified only from imagery	en	Human Observation	INDEX		1	44MFT Fotos 2013-438.jpg	228 x 235	Multi Functional Tool	Canon PowerShot G9	Animalia	Chordata	Actinopterygii	Aulopiformes	Ipnopidae	Ipnops
411	INDEX2013	FS Sonne	2	Central Indian Ridge	Cluster 4	2013	2013-12-10	00:11:39	19:10	3280	-23.8787	69.6042	03:53	3280	-23.8782	69.5968	5012	Edmond	WGS84	33	INDEX2013-44MFT	44MFT							MFT	Imaged only	DZMB	BGR	present	Identified only from imagery	en	Human Observation	INDEX		1	44MFT Fotos 2013-439.jpg	234 x 200	Multi Functional Tool	Canon PowerShot G9	Animalia	Chordata	Actinopterygii	Aulopiformes	Ipnopidae	Ipnops
412	INDEX2013	FS Sonne	2	Central Indian Ridge	Cluster 4	2013	2013-12-10	02:50:51	19:10	3280	-23.8787	69.6042	03:53	3280	-23.8782	69.5968	5012	Edmond	WGS84	33	INDEX2013-44MFT	44MFT							MFT	Imaged only	DZMB	BGR	present	Identified only from imagery	en	Human Observation	INDEX		1	44MFT Fotos 2013-806.jpg	933 x 968	Multi Functional Tool	Canon PowerShot G9	Animalia	Chordata	Actinopterygii	Gadiformes	Macrouridae	Coryphaenoides
413	INDEX2013	FS Sonne	2	Central Indian Ridge	Cluster 4	2013	2013-12-10	21:39:04	19:10	3280	-23.8787	69.6042	03:53	3280	-23.8782	69.5968	5012	Edmond	WGS84	33	INDEX2013-44MFT	44MFT							MFT	Imaged only	DZMB	BGR	present	Identified only from imagery	en	Human Observation	INDEX		1	44MFT Fotos 2013-199.jpg	532 x 427	Multi Functional Tool	Canon PowerShot G9	Animalia	Chordata	Actinopterygii	Notacanthiformes	Halosauridae	Aldrovandia
414	INDEX2013	FS Sonne	2	Central Indian Ridge	Cluster 4	2013	2013-12-10	01:43:19	19:10	3280	-23.8787	69.6042	03:53	3280	-23.8782	69.5968	5012	Edmond	WGS84	33	INDEX2013-44MFT	44MFT							MFT	Imaged only	DZMB	BGR	present	Identified only from imagery	en	Human Observation	INDEX		1	44MFT Fotos 2013-666.jpg	477 x 318	Multi Functional Tool	Canon PowerShot G9	Animalia	Chordata	Actinopterygii	Notacanthiformes	Halosauridae	Aldrovandia
415	INDEX2013	FS Sonne	2	Central Indian Ridge	Cluster 4	2013	2013-12-10	00:54:57	19:10	3280	-23.8787	69.6042	03:53	3280	-23.8782	69.5968	5012	Edmond	WGS84	33	INDEX2013-44MFT	44MFT							MFT	Imaged only	DZMB	BGR	present	Identified only from imagery	en	Human Observation	INDEX		1	44MFT Fotos 2013-512_Macrouridae or Ophiidae.jpg	421 x 380	Multi Functional Tool	Canon PowerShot G9	Animalia	Chordata	Actinopterygii	Ophidiiformes	Ophidiidae	Acanthonus
416	INDEX2013	FS Sonne	2	Central Indian Ridge	Cluster 4	2013	2013-12-10	20:45:06	19:10	3280	-23.8787	69.6042	03:53	3280	-23.8782	69.5968	5012	Edmond	WGS84	33	INDEX2013-44MFT	44MFT							MFT	Imaged only	DZMB	BGR	present	Identified only from imagery	en	Human Observation	INDEX		1	44MFT Fotos 2013-123.jpg	230 x 197	Multi Functional Tool	Canon PowerShot G9	Animalia	Cnidaria	Anthozoa	Actiniaria
417	INDEX2013	FS Sonne	2	Central Indian Ridge	Cluster 4	2013	2013-12-10	21:31:02	19:10	3280	-23.8787	69.6042	03:53	3280	-23.8782	69.5968	5012	Edmond	WGS84	33	INDEX2013-44MFT	44MFT							MFT	Imaged only	DZMB	BGR	present	Identified only from imagery	en	Human Observation	INDEX		1	44MFT Fotos 2013-184.jpg	328 x 256	Multi Functional Tool	Canon PowerShot G9	Animalia	Cnidaria	Anthozoa	Actiniaria
418	INDEX2013	FS Sonne	2	Central Indian Ridge	Cluster 4	2013	2013-12-10	21:34:22	19:10	3280	-23.8787	69.6042	03:53	3280	-23.8782	69.5968	5012	Edmond	WGS84	33	INDEX2013-44MFT	44MFT							MFT	Imaged only	DZMB	BGR	present	Identified only from imagery	en	Human Observation	INDEX		1	44MFT Fotos 2013-192.jpg	282 x 223	Multi Functional Tool	Canon PowerShot G9	Animalia	Cnidaria	Anthozoa	Actiniaria
419	INDEX2013	FS Sonne	2	Central Indian Ridge	Cluster 4	2013	2013-12-10	22:36:13	19:10	3280	-23.8787	69.6042	03:53	3280	-23.8782	69.5968	5012	Edmond	WGS84	33	INDEX2013-44MFT	44MFT							MFT	Imaged only	DZMB	BGR	present	Identified only from imagery	en	Human Observation	INDEX		1	44MFT Fotos 2013-289.jpg	236 x 223	Multi Functional Tool	Canon PowerShot G9	Animalia	Cnidaria	Anthozoa	Actiniaria
420	INDEX2013	FS Sonne	2	Central Indian Ridge	Cluster 4	2013	2013-12-10	23:20:05	19:10	3280	-23.8787	69.6042	03:53	3280	-23.8782	69.5968	5012	Edmond	WGS84	33	INDEX2013-44MFT	44MFT							MFT	Imaged only	DZMB	BGR	present	Identified only from imagery	en	Human Observation	INDEX		1	44MFT Fotos 2013-364.jpg	138 x 171	Multi Functional Tool	Canon PowerShot G9	Animalia	Cnidaria	Anthozoa	Actiniaria
421	INDEX2013	FS Sonne	2	Central Indian Ridge	Cluster 4	2013	2013-12-10	23:20:24	19:10	3280	-23.8787	69.6042	03:53	3280	-23.8782	69.5968	5012	Edmond	WGS84	33	INDEX2013-44MFT	44MFT							MFT	Imaged only	DZMB	BGR	present	Identified only from imagery	en	Human Observation	INDEX		1	44MFT Fotos 2013-365.jpg	236 x 229	Multi Functional Tool	Canon PowerShot G9	Animalia	Cnidaria	Anthozoa	Actiniaria
422	INDEX2013	FS Sonne	2	Central Indian Ridge	Cluster 4	2013	2013-12-10	00:12:59	19:10	3280	-23.8787	69.6042	03:53	3280	-23.8782	69.5968	5012	Edmond	WGS84	33	INDEX2013-44MFT	44MFT							MFT	Imaged only	DZMB	BGR	present	Identified only from imagery	en	Human Observation	INDEX		1	44MFT Fotos 2013-440-2.jpg	353 x 284	Multi Functional Tool	Canon PowerShot G9	Animalia	Cnidaria	Anthozoa	Actiniaria
423	INDEX2013	FS Sonne	2	Central Indian Ridge	Cluster 4	2013	2013-12-10	01:54:04	19:10	3280	-23.8787	69.6042	03:53	3280	-23.8782	69.5968	5012	Edmond	WGS84	33	INDEX2013-44MFT	44MFT							MFT	Imaged only	DZMB	BGR	present	Identified only from imagery	en	Human Observation	INDEX		2	44MFT Fotos 2013-685.jpg	318 x 263	Multi Functional Tool	Canon PowerShot G9	Animalia	Cnidaria	Anthozoa	Actiniaria
424	INDEX2013	FS Sonne	2	Central Indian Ridge	Cluster 4	2013	2013-12-10	20:11:52	19:10	3280	-23.8787	69.6042	03:53	3280	-23.8782	69.5968	5012	Edmond	WGS84	33	INDEX2013-44MFT	44MFT							MFT	Imaged only	DZMB	BGR	present	Identified only from imagery	en	Human Observation	INDEX		1	44MFT Fotos 2013-69.jpg	230 x 217	Multi Functional Tool	Canon PowerShot G9	Animalia	Cnidaria	Anthozoa	Actiniaria
425	INDEX2013	FS Sonne	2	Central Indian Ridge	Cluster 4	2013	2013-12-10	01:56:35	19:10	3280	-23.8787	69.6042	03:53	3280	-23.8782	69.5968	5012	Edmond	WGS84	33	INDEX2013-44MFT	44MFT							MFT	Imaged only	DZMB	BGR	present	Identified only from imagery	en	Human Observation	INDEX		3	44MFT Fotos 2013-691.jpg	228 x 228	Multi Functional Tool	Canon PowerShot G9	Animalia	Cnidaria	Anthozoa	Actiniaria
426	INDEX2013	FS Sonne	2	Central Indian Ridge	Cluster 4	2013	2013-12-10	01:58:50	19:10	3280	-23.8787	69.6042	03:53	3280	-23.8782	69.5968	5012	Edmond	WGS84	33	INDEX2013-44MFT	44MFT							MFT	Imaged only	DZMB	BGR	present	Identified only from imagery	en	Human Observation	INDEX		1	44MFT Fotos 2013-698.jpg	332 x 270	Multi Functional Tool	Canon PowerShot G9	Animalia	Cnidaria	Anthozoa	Actiniaria
427	INDEX2013	FS Sonne	2	Central Indian Ridge	Cluster 4	2013	2013-12-10	20:28:24	19:10	3280	-23.8787	69.6042	03:53	3280	-23.8782	69.5968	5012	Edmond	WGS84	33	INDEX2013-44MFT	44MFT							MFT	Imaged only	DZMB	BGR	present	Identified only from imagery	en	Human Observation	INDEX		3	44MFT Fotos 2013-94-2.jpg	394 x 374	Multi Functional Tool	Canon PowerShot G9	Animalia	Cnidaria	Anthozoa	Actiniaria
428	INDEX2013	FS Sonne	2	Central Indian Ridge	Cluster 4	2013	2013-12-10	20:30:06	19:10	3280	-23.8787	69.6042	03:53	3280	-23.8782	69.5968	5012	Edmond	WGS84	33	INDEX2013-44MFT	44MFT							MFT	Imaged only	DZMB	BGR	present	Identified only from imagery	en	Human Observation	INDEX		1	44MFT Fotos 2013-97.jpg	223 x 177	Multi Functional Tool	Canon PowerShot G9	Animalia	Cnidaria	Anthozoa	Actiniaria
429	INDEX2013	FS Sonne	2	Central Indian Ridge	Cluster 4	2013	2013-12-10	00:57:17	19:10	3280	-23.8787	69.6042	03:53	3280	-23.8782	69.5968	5012	Edmond	WGS84	33	INDEX2013-44MFT	44MFT							MFT	Imaged only	DZMB	BGR	present	Identified only from imagery	en	Human Observation	INDEX		1	44MFT Fotos 2013-514.jpg	263 x 249	Multi Functional Tool	Canon PowerShot G9	Animalia	Cnidaria	Anthozoa	Actiniaria
430	INDEX2013	FS Sonne	2	Central Indian Ridge	Cluster 4	2013	2013-12-10	23:46:27	19:10	3280	-23.8787	69.6042	03:53	3280	-23.8782	69.5968	5012	Edmond	WGS84	33	INDEX2013-44MFT	44MFT							MFT	Imaged only	DZMB	BGR	present	Identified only from imagery	en	Human Observation	INDEX		1	44MFT Fotos 2013-405.jpg	204 x 191	Multi Functional Tool	Canon PowerShot G9	Animalia	Cnidaria	Anthozoa	Actiniaria
431	INDEX2013	FS Sonne	2	Central Indian Ridge	Cluster 4	2013	2013-12-10	01:04:28	19:10	3280	-23.8787	69.6042	03:53	3280	-23.8782	69.5968	5012	Edmond	WGS84	33	INDEX2013-44MFT	44MFT							MFT	Imaged only	DZMB	BGR	present	Identified only from imagery	en	Human Observation	INDEX		1	44MFT Fotos 2013-533.jpg	235 x 235	Multi Functional Tool	Canon PowerShot G9	Animalia	Cnidaria	Anthozoa	Actiniaria	Bathyphelliidae	Bathyphellia
432	INDEX2013	FS Sonne	2	Central Indian Ridge	Cluster 4	2013	2013-12-10	01:00:11	19:10	3280	-23.8787	69.6042	03:53	3280	-23.8782	69.5968	5012	Edmond	WGS84	33	INDEX2013-44MFT	44MFT							MFT	Imaged only	DZMB	BGR	present	Identified only from imagery	en	Human Observation	INDEX		1	44MFT Fotos 2013-519.jpg	324 x 214	Multi Functional Tool	Canon PowerShot G9	Animalia	Cnidaria	Anthozoa	Alcyonacea	Clavulariidae
433	INDEX2013	FS Sonne	2	Central Indian Ridge	Cluster 4	2013	2013-12-10	20:09:52	19:10	3280	-23.8787	69.6042	03:53	3280	-23.8782	69.5968	5012	Edmond	WGS84	33	INDEX2013-44MFT	44MFT							MFT	Imaged only	DZMB	BGR	present	Identified only from imagery	en	Human Observation	INDEX		1	44MFT Fotos 2013-67.jpg	269 x 236	Multi Functional Tool	Canon PowerShot G9	Animalia	Cnidaria	Anthozoa	Alcyonacea	Clavulariidae
434	INDEX2013	FS Sonne	2	Central Indian Ridge	Cluster 4	2013	2013-12-10	22:36:13	19:10	3280	-23.8787	69.6042	03:53	3280	-23.8782	69.5968	5012	Edmond	WGS84	33	INDEX2013-44MFT	44MFT							MFT	Imaged only	DZMB	BGR	present	Identified only from imagery	en	Human Observation	INDEX		1	44MFT Fotos 2013-289-2.jpg	256 x 230	Multi Functional Tool	Canon PowerShot G9	Animalia	Cnidaria	Anthozoa	Pennatulacea	Umbellulidae	Umbellula
435	INDEX2013	FS Sonne	2	Central Indian Ridge	Cluster 4	2013	2013-12-10	23:17:43	19:10	3280	-23.8787	69.6042	03:53	3280	-23.8782	69.5968	5012	Edmond	WGS84	33	INDEX2013-44MFT	44MFT							MFT	Imaged only	DZMB	BGR	present	Identified only from imagery	en	Human Observation	INDEX		1	44MFT Fotos 2013-359.jpg	269 x 210	Multi Functional Tool	Canon PowerShot G9	Animalia	Cnidaria	Anthozoa	Pennatulacea	Umbellulidae	Umbellula
436	INDEX2013	FS Sonne	2	Central Indian Ridge	Cluster 4	2013	2013-12-10	00:29:52	19:10	3280	-23.8787	69.6042	03:53	3280	-23.8782	69.5968	5012	Edmond	WGS84	33	INDEX2013-44MFT	44MFT							MFT	Imaged only	DZMB	BGR	present	Identified only from imagery	en	Human Observation	INDEX		1	44MFT Fotos 2013-468-2.jpg	228 x 263	Multi Functional Tool	Canon PowerShot G9	Animalia	Cnidaria	Anthozoa	Pennatulacea	Umbellulidae	Umbellula
437	INDEX2013	FS Sonne	2	Central Indian Ridge	Cluster 4	2013	2013-12-10	01:00:36	19:10	3280	-23.8787	69.6042	03:53	3280	-23.8782	69.5968	5012	Edmond	WGS84	33	INDEX2013-44MFT	44MFT							MFT	Imaged only	DZMB	BGR	present	Identified only from imagery	en	Human Observation	INDEX		1	44MFT Fotos 2013-520.jpg	117 x 206	Multi Functional Tool	Canon PowerShot G9	Animalia	Cnidaria	Hydrozoa	Siphonophorae	Rhodaliidae	Thermopalia
438	INDEX2013	FS Sonne	2	Central Indian Ridge	Cluster 4	2013	2013-12-10	01:16:34	19:10	3280	-23.8787	69.6042	03:53	3280	-23.8782	69.5968	5012	Edmond	WGS84	33	INDEX2013-44MFT	44MFT							MFT	Imaged only	DZMB	BGR	present	Identified only from imagery	en	Human Observation	INDEX		12	44MFT Fotos 2013-574.jpg	187 x 152	Multi Functional Tool	Canon PowerShot G9	Animalia	Cnidaria	Anthozoa	Zoantharia
439	INDEX2013	FS Sonne	2	Central Indian Ridge	Cluster 4	2013	2013-12-10	03:17:34	19:10	3280	-23.8787	69.6042	03:53	3280	-23.8782	69.5968	5012	Edmond	WGS84	33	INDEX2013-44MFT	44MFT							MFT	Imaged only	DZMB	BGR	present	Identified only from imagery	en	Human Observation	INDEX		1	44MFT Fotos 2013-862.jpg	201 x 132	Multi Functional Tool	Canon PowerShot G9	Animalia	Echinodermata	Echinoidea	Echinothurioida	Echinothuriidae	Hapalosoma
440	INDEX2013	FS Sonne	2	Central Indian Ridge	Cluster 4	2013	2013-12-10	00:54:57	19:10	3280	-23.8787	69.6042	03:53	3280	-23.8782	69.5968	5012	Edmond	WGS84	33	INDEX2013-44MFT	44MFT							MFT	Imaged only	DZMB	BGR	present	Identified only from imagery	en	Human Observation	INDEX		1	44MFT Fotos 2013-512-2_Circeaster MAYBE.jpg	234 x 200	Multi Functional Tool	Canon PowerShot G9	Animalia	Echinodermata	Asteroidea	Valvatida	Goniasteridae
441	INDEX2013	FS Sonne	2	Central Indian Ridge	Cluster 4	2013	2013-12-10	19:23:35	19:10	3280	-23.8787	69.6042	03:53	3280	-23.8782	69.5968	5012	Edmond	WGS84	33	INDEX2013-44MFT	44MFT							MFT	Imaged only	DZMB	BGR	present	Identified only from imagery	en	Human Observation	INDEX		1	44MFT Fotos 2013-11.jpg	190 x 177	Multi Functional Tool	Canon PowerShot G9	Animalia	Echinodermata	Holothuroidea	Synallactida	Synallactidae	Synallactes
442	INDEX2013	FS Sonne	2	Central Indian Ridge	Cluster 4	2013	2013-12-10	21:43:49	19:10	3280	-23.8787	69.6042	03:53	3280	-23.8782	69.5968	5012	Edmond	WGS84	33	INDEX2013-44MFT	44MFT							MFT	Imaged only	DZMB	BGR	present	Identified only from imagery	en	Human Observation	INDEX		1	44MFT Fotos 2013-207.jpg	355 x 309	Multi Functional Tool	Canon PowerShot G9	Animalia	Echinodermata	Holothuroidea	Synallactida	Synallactidae
443	INDEX2013	FS Sonne	2	Central Indian Ridge	Cluster 4	2013	2013-12-10	00:16:39	19:10	3280	-23.8787	69.6042	03:53	3280	-23.8782	69.5968	5012	Edmond	WGS84	33	INDEX2013-44MFT	44MFT							MFT	Imaged only	DZMB	BGR	present	Identified only from imagery	en	Human Observation	INDEX		1	44MFT Fotos 2013-447_Circeaster MAYBE.jpg	270 x 263	Multi Functional Tool	Canon PowerShot G9	Animalia	Echinodermata	Asteroidea	Valvatida	Goniasteridae
444	INDEX2013	FS Sonne	2	Central Indian Ridge	Cluster 4	2013	2013-12-10	20:31:44	19:10	3280	-23.8787	69.6042	03:53	3280	-23.8782	69.5968	5012	Edmond	WGS84	33	INDEX2013-44MFT	44MFT							MFT	Imaged only	DZMB	BGR	present	Identified only from imagery - Similar to Plate-like morphotypes 10: Groups of curved plates from the ISA megafauna catalogue, but it´s impossible to determine if they represent the same morphotype based on photographs (Curved plate-like morphotype)	en	Human Observation	INDEX		1	44MFT Fotos 2013-99.jpg	190 x 177	Multi Functional Tool	Canon PowerShot G9	Chromista	Foraminifera	Monothalamea
445	INDEX2013	FS Sonne	2	Central Indian Ridge	Cluster 4	2013	2013-12-10	20:43:06	19:10	3280	-23.8787	69.6042	03:53	3280	-23.8782	69.5968	5012	Edmond	WGS84	33	INDEX2013-44MFT	44MFT							MFT	Imaged only	DZMB	BGR	present	Identified only from imagery - Similar to Plate-like morphotypes 10: Groups of curved plates from the ISA megafauna catalogue, but it´s impossible to determine if they represent the same morphotype based on photographs (Curved plate-like morphotype)	en	Human Observation	INDEX		1	44MFT Fotos 2013-119.jpg	243 x 210	Multi Functional Tool	Canon PowerShot G9	Chromista	Foraminifera	Monothalamea
446	INDEX2013	FS Sonne	2	Central Indian Ridge	Cluster 4	2013	2013-12-10	22:43:35	19:10	3280	-23.8787	69.6042	03:53	3280	-23.8782	69.5968	5012	Edmond	WGS84	33	INDEX2013-44MFT	44MFT							MFT	Imaged only	DZMB	BGR	present	Identified only from imagery - Similar to Plate-like morphotypes 10: Groups of curved plates from the ISA megafauna catalogue, but it´s impossible to determine if they represent the same morphotype based on photographs (Curved plate-like morphotype)	en	Human Observation	INDEX		2	44MFT Fotos 2013-302-2.jpg	190 x 151	Multi Functional Tool	Canon PowerShot G9	Chromista	Foraminifera	Monothalamea
447	INDEX2013	FS Sonne	2	Central Indian Ridge	Cluster 4	2013	2013-12-10	00:39:15	19:10	3280	-23.8787	69.6042	03:53	3280	-23.8782	69.5968	5012	Edmond	WGS84	33	INDEX2013-44MFT	44MFT							MFT	Imaged only	DZMB	BGR	present	Identified only from imagery - Similar to Plate-like morphotypes 10: Groups of curved plates from the ISA megafauna catalogue, but it´s impossible to determine if they represent the same morphotype based on photographs (Curved plate-like morphotype)	en	Human Observation	INDEX		1	44MFT Fotos 2013-482.jpg	187 x 187	Multi Functional Tool	Canon PowerShot G9	Chromista	Foraminifera	Monothalamea
448	INDEX2013	FS Sonne	2	Central Indian Ridge	Cluster 4	2013	2013-12-10	22:43:35	19:10	3280	-23.8787	69.6042	03:53	3280	-23.8782	69.5968	5012	Edmond	WGS84	33	INDEX2013-44MFT	44MFT							MFT	Imaged only	DZMB	BGR	present	Identified only from imagery - it is impossible to confirm the generic identification from photographs	en	Human Observation	INDEX		1	44MFT Fotos 2013-302.jpg	250 x 204	Multi Functional Tool	Canon PowerShot G9	Chromista	Foraminifera	Monothalamea		Psamminidae	Psammina
449	INDEX2013	FS Sonne	2	Central Indian Ridge	Cluster 4	2013	2013-12-10	00:39:15	19:10	3280	-23.8787	69.6042	03:53	3280	-23.8782	69.5968	5012	Edmond	WGS84	33	INDEX2013-44MFT	44MFT							MFT	Imaged only	DZMB	BGR	present	Identified only from imagery	en	Human Observation	INDEX		1	44MFT Fotos 2013-482-2.jpg	228 x 214	Multi Functional Tool	Canon PowerShot G9	Animalia	Mollusca	Gastropoda	Caenogastropoda	Cerithiopsidae	Speculator
450	INDEX2013	FS Sonne	2	Central Indian Ridge	Cluster 4	2013	2013-12-10	01:24:56	19:10	3280	-23.8787	69.6042	03:53	3280	-23.8782	69.5968	5012	Edmond	WGS84	33	INDEX2013-44MFT	44MFT							MFT	Imaged only	DZMB	BGR	present	Identified only from imagery	en	Human Observation	INDEX		1	44MFT Fotos 2013-600.jpg	249 x 194	Multi Functional Tool	Canon PowerShot G9	Animalia	Mollusca	Gastropoda	Neogastropoda	Raphitomidae	Phymorhynchus
451	INDEX2013	FS Sonne	2	Central Indian Ridge	Cluster 4	2013	2013-12-10	19:38:38	19:10	3280	-23.8787	69.6042	03:53	3280	-23.8782	69.5968	5012	Edmond	WGS84	33	INDEX2013-44MFT	44MFT							MFT	Imaged only	DZMB	BGR	present	Identified only from imagery	en	Human Observation	INDEX		1	44MFT Fotos 2013-29.jpg	269 x 216	Multi Functional Tool	Canon PowerShot G9	Animalia	Arthropoda	Malacostraca	Decapoda
452	INDEX2013	FS Sonne	2	Central Indian Ridge	Cluster 4	2013	2013-12-10	19:53:33	19:10	3280	-23.8787	69.6042	03:53	3280	-23.8782	69.5968	5012	Edmond	WGS84	33	INDEX2013-44MFT	44MFT							MFT	Imaged only	DZMB	BGR	present	Identified only from imagery	en	Human Observation	INDEX		1	44MFT Fotos 2013-53.jpg	276 x 243	Multi Functional Tool	Canon PowerShot G9	Animalia	Arthropoda	Malacostraca	Decapoda
453	INDEX2013	FS Sonne	2	Central Indian Ridge	Cluster 4	2013	2013-12-10	20:55:48	19:10	3280	-23.8787	69.6042	03:53	3280	-23.8782	69.5968	5012	Edmond	WGS84	33	INDEX2013-44MFT	44MFT							MFT	Imaged only	DZMB	BGR	present	Identified only from imagery	en	Human Observation	INDEX		1	44MFT Fotos 2013-137.jpg	342 x 302	Multi Functional Tool	Canon PowerShot G9	Animalia	Arthropoda	Malacostraca	Decapoda
454	INDEX2013	FS Sonne	2	Central Indian Ridge	Cluster 4	2013	2013-12-10	22:05:44	19:10	3280	-23.8787	69.6042	03:53	3280	-23.8782	69.5968	5012	Edmond	WGS84	33	INDEX2013-44MFT	44MFT							MFT	Imaged only	DZMB	BGR	present	Identified only from imagery	en	Human Observation	INDEX		1	44MFT Fotos 2013-236.jpg	296 x 250	Multi Functional Tool	Canon PowerShot G9	Animalia	Arthropoda	Malacostraca	Decapoda
455	INDEX2013	FS Sonne	2	Central Indian Ridge	Cluster 4	2013	2013-12-10	22:54:32	19:10	3280	-23.8787	69.6042	03:53	3280	-23.8782	69.5968	5012	Edmond	WGS84	33	INDEX2013-44MFT	44MFT							MFT	Imaged only	DZMB	BGR	present	Identified only from imagery	en	Human Observation	INDEX		1	44MFT Fotos 2013-316.jpg	250 x 204	Multi Functional Tool	Canon PowerShot G9	Animalia	Arthropoda	Malacostraca	Decapoda
456	INDEX2013	FS Sonne	2	Central Indian Ridge	Cluster 4	2013	2013-12-10	01:10:48	19:10	3280	-23.8787	69.6042	03:53	3280	-23.8782	69.5968	5012	Edmond	WGS84	33	INDEX2013-44MFT	44MFT							MFT	Imaged only	DZMB	BGR	present	Identified only from imagery	en	Human Observation	INDEX		11	44MFT Fotos 2013-555.jpg	172 x 138	Multi Functional Tool	Canon PowerShot G9	Animalia	Cnidaria	Anthozoa	Actiniaria
457	INDEX2013	FS Sonne	2	Central Indian Ridge	Cluster 4	2013	2013-12-10	19:28:37	19:10	3280	-23.8787	69.6042	03:53	3280	-23.8782	69.5968	5012	Edmond	WGS84	33	INDEX2013-44MFT	44MFT							MFT	Imaged only	DZMB	BGR	present	Identified only from imagery - Similar to Plate-like morphotypes 10: Groups of curved plates from the ISA megafauna catalogue, but it´s impossible to determine if they represent the same morphotype based on photographs (Curved plate-like morphotype)	en	Human Observation	INDEX		1	44MFT Fotos 2013-15-3.jpg	222 x 170	Multi Functional Tool	Canon PowerShot G9	Chromista	Foraminifera	Monothalamea
458	INDEX2013	FS Sonne	2	Central Indian Ridge	Cluster 4	2013	2013-12-10	00:20:20	19:10	3280	-23.8787	69.6042	03:53	3280	-23.8782	69.5968	5012	Edmond	WGS84	33	INDEX2013-44MFT	44MFT							MFT	Imaged only	DZMB	BGR	present	Identified only from imagery - it is impossible to confirm the generic identification from photographs	en	Human Observation	INDEX		1	44MFT Fotos 2013-452-2.jpg	290 x 228	Multi Functional Tool	Canon PowerShot G9	Chromista	Foraminifera	Monothalamea		Stannomidae	Stannoma
459	INDEX2013	FS Sonne	2	Central Indian Ridge	Cluster 4	2013	2013-12-10	01:20:15	19:10	3280	-23.8787	69.6042	03:53	3280	-23.8782	69.5968	5012	Edmond	WGS84	33	INDEX2013-44MFT	44MFT							MFT	Imaged only	DZMB	BGR	present	Identified only from imagery	en	Human Observation	INDEX		6	44MFT Fotos 2013-585.jpg	180 x 159	Multi Functional Tool	Canon PowerShot G9	Animalia	Cnidaria	Anthozoa	Actiniaria	Kadosactinidae	Maractis
460	INDEX2013	FS Sonne	2	Central Indian Ridge	Cluster 4	2013	2013-12-10	01:20:15	19:10	3280	-23.8787	69.6042	03:53	3280	-23.8782	69.5968	5012	Edmond	WGS84	33	INDEX2013-44MFT	44MFT							MFT	Imaged only	DZMB	BGR	present	Identified only from imagery	en	Human Observation	INDEX		100	44MFT Fotos 2013-585-2.jpg	436 x 367	Multi Functional Tool	Canon PowerShot G9	Animalia	Cnidaria	Anthozoa	Actiniaria	Kadosactinidae	Maractis
461	INDEX2013	FS Sonne	2	Central Indian Ridge	Cluster 4	2013	2013-12-10	00:56:36	19:10	3280	-23.8787	69.6042	03:53	3280	-23.8782	69.5968	5012	Edmond	WGS84	33	INDEX2013-44MFT	44MFT							MFT	Imaged only	DZMB	BGR	present	Identified only from imagery	en	Human Observation	INDEX		3	44MFT Fotos 2013-513-2.jpg	124 x 207	Multi Functional Tool	Canon PowerShot G9	Animalia	Cnidaria	Anthozoa	Zoantharia
462	INDEX2013	FS Sonne	2	Central Indian Ridge	Cluster 4	2013	2013-12-10	00:58:16	19:10	3280	-23.8787	69.6042	03:53	3280	-23.8782	69.5968	5012	Edmond	WGS84	33	INDEX2013-44MFT	44MFT							MFT	Imaged only	DZMB	BGR	present	Identified only from imagery	en	Human Observation	INDEX		100	44MFT Fotos 2013-516-2.jpg	367 x 277	Multi Functional Tool	Canon PowerShot G9	Animalia	Cnidaria	Anthozoa	Zoantharia
463	INDEX2013	FS Sonne	2	Central Indian Ridge	Cluster 4	2013	2013-12-10	01:01:36	19:10	3280	-23.8787	69.6042	03:53	3280	-23.8782	69.5968	5012	Edmond	WGS84	33	INDEX2013-44MFT	44MFT							MFT	Imaged only	DZMB	BGR	present	Identified only from imagery	en	Human Observation	INDEX		100	44MFT Fotos 2013-523_Zoanthacea.jpg	249 x 187	Multi Functional Tool	Canon PowerShot G9	Animalia	Cnidaria	Anthozoa	Zoantharia
464	INDEX2013	FS Sonne	2	Central Indian Ridge	Cluster 4	2013	2013-12-10	01:23:14	19:10	3280	-23.8787	69.6042	03:53	3280	-23.8782	69.5968	5012	Edmond	WGS84	33	INDEX2013-44MFT	44MFT							MFT	Imaged only	DZMB	BGR	present	Identified only from imagery	en	Human Observation	INDEX		100	44MFT Fotos 2013-594.jpg	235 x 166	Multi Functional Tool	Canon PowerShot G9	Animalia	Cnidaria	Anthozoa	Zoantharia
465	INDEX2013	FS Sonne	2	Central Indian Ridge	Cluster 4	2013	2013-12-10	19:38:38	19:10	3280	-23.8787	69.6042	03:53	3280	-23.8782	69.5968	5012	Edmond	WGS84	33	INDEX2013-44MFT	44MFT							MFT	Imaged only	DZMB	BGR	present	Identified only from imagery	en	Human Observation	INDEX		1	44MFT Fotos 2013-29.jpg	269 x 216	Multi Functional Tool	Canon PowerShot G9	Animalia	Cnidaria	Anthozoa	Zoantharia	Epizoanthidae	Epizoanthus
466	INDEX2013	FS Sonne	2	Central Indian Ridge	Cluster 4	2013	2013-12-10	19:53:33	19:10	3280	-23.8787	69.6042	03:53	3280	-23.8782	69.5968	5012	Edmond	WGS84	33	INDEX2013-44MFT	44MFT							MFT	Imaged only	DZMB	BGR	present	Identified only from imagery	en	Human Observation	INDEX		1	44MFT Fotos 2013-53.jpg	276 x 243	Multi Functional Tool	Canon PowerShot G9	Animalia	Cnidaria	Anthozoa	Zoantharia	Epizoanthidae	Epizoanthus
467	INDEX2013	FS Sonne	2	Central Indian Ridge	Cluster 4	2013	2013-12-10	20:55:48	19:10	3280	-23.8787	69.6042	03:53	3280	-23.8782	69.5968	5012	Edmond	WGS84	33	INDEX2013-44MFT	44MFT							MFT	Imaged only	DZMB	BGR	present	Identified only from imagery	en	Human Observation	INDEX		1	44MFT Fotos 2013-137.jpg	342 x 302	Multi Functional Tool	Canon PowerShot G9	Animalia	Cnidaria	Anthozoa	Zoantharia	Epizoanthidae	Epizoanthus
468	INDEX2013	FS Sonne	2	Central Indian Ridge	Cluster 4	2013	2013-12-10	22:05:44	19:10	3280	-23.8787	69.6042	03:53	3280	-23.8782	69.5968	5012	Edmond	WGS84	33	INDEX2013-44MFT	44MFT							MFT	Imaged only	DZMB	BGR	present	Identified only from imagery	en	Human Observation	INDEX		1	44MFT Fotos 2013-236.jpg	296 x 250	Multi Functional Tool	Canon PowerShot G9	Animalia	Cnidaria	Anthozoa	Zoantharia	Epizoanthidae	Epizoanthus
469	INDEX2013	FS Sonne	2	Central Indian Ridge	Cluster 4	2013	2013-12-10	22:54:32	19:10	3280	-23.8787	69.6042	03:53	3280	-23.8782	69.5968	5012	Edmond	WGS84	33	INDEX2013-44MFT	44MFT							MFT	Imaged only	DZMB	BGR	present	Identified only from imagery	en	Human Observation	INDEX		1	44MFT Fotos 2013-316.jpg	250 x 204	Multi Functional Tool	Canon PowerShot G9	Animalia	Cnidaria	Anthozoa	Zoantharia	Epizoanthidae	Epizoanthus
470	INDEX2013	FS Sonne	2	Central Indian Ridge	Cluster 4	2013	2013-12-11	17:47:55	14:45	3160	-23.8675	69.6061	18:21	3160	-23.8668	69.5936	2574	Edmond/ vent site 2	WGS84	32	INDEX2013-47MFT	47MFT							MFT	Imaged only	DZMB	BGR	present	Identified only from imagery	en	Human Observation	INDEX		2	47MFT Fotos 2013-385.jpg	152 x 187	Multi Functional Tool	Canon PowerShot G9	Animalia	Annelida	Polychaeta	Sabellida	Sabellidae
471	INDEX2013	FS Sonne	2	Central Indian Ridge	Cluster 4	2013	2013-12-11	15:25:22	14:45	3160	-23.8675	69.6061	18:21	3160	-23.8668	69.5936	2574	Edmond/ vent site 2	WGS84	32	INDEX2013-47MFT	47MFT							MFT	Imaged only	DZMB	BGR	present	Identified only from imagery	en	Human Observation	INDEX		1	47MFT Fotos 2013-91-2.jpg	197 x 151	Multi Functional Tool	Canon PowerShot G9	Animalia	Arthropoda	Malacostraca	Decapoda	Nematocarcinidae	Nematocarcinus
472	INDEX2013	FS Sonne	2	Central Indian Ridge	Cluster 4	2013	2013-12-11	15:37:38	14:45	3160	-23.8675	69.6061	18:21	3160	-23.8668	69.5936	2574	Edmond/ vent site 2	WGS84	32	INDEX2013-47MFT	47MFT							MFT	Imaged only	DZMB	BGR	present	Identified only from imagery	en	Human Observation	INDEX		1	47MFT Fotos 2013-112-3.jpg	296 x 243	Multi Functional Tool	Canon PowerShot G9	Animalia	Arthropoda	Malacostraca	Decapoda	Nematocarcinidae	Nematocarcinus
473	INDEX2013	FS Sonne	2	Central Indian Ridge	Cluster 4	2013	2013-12-11	17:45:09	14:45	3160	-23.8675	69.6061	18:21	3160	-23.8668	69.5936	2574	Edmond/ vent site 2	WGS84	32	INDEX2013-47MFT	47MFT							MFT	Imaged only	DZMB	BGR	present	Identified only from imagery	en	Human Observation	INDEX		1	47MFT Fotos 2013-376.jpg	96 x 123	Multi Functional Tool	Canon PowerShot G9	Animalia	Arthropoda	Malacostraca	Decapoda	Nematocarcinidae	Nematocarcinus
474	INDEX2013	FS Sonne	2	Central Indian Ridge	Cluster 4	2013	2013-12-11	16:58:33	14:45	3160	-23.8675	69.6061	18:21	3160	-23.8668	69.5936	2574	Edmond/ vent site 2	WGS84	32	INDEX2013-47MFT	47MFT							MFT	Imaged only	DZMB	BGR	present	Identified only from imagery	en	Human Observation	INDEX		1	47MFT Fotos 2013-278.jpg	194 x 194	Multi Functional Tool	Canon PowerShot G9	Animalia	Cnidaria	Anthozoa	Actiniaria
475	INDEX2013	FS Sonne	2	Central Indian Ridge	Cluster 4	2013	2013-12-11	16:35:31	14:45	3160	-23.8675	69.6061	18:21	3160	-23.8668	69.5936	2574	Edmond/ vent site 2	WGS84	32	INDEX2013-47MFT	47MFT							MFT	Imaged only	DZMB	BGR	present	Identified only from imagery	en	Human Observation	INDEX		1	47MFT Fotos 2013-232.jpg	152 x 166	Multi Functional Tool	Canon PowerShot G9	Animalia	Cnidaria	Anthozoa	Actiniaria
476	INDEX2013	FS Sonne	2	Central Indian Ridge	Cluster 4	2013	2013-12-11	14:57:03	14:45	3160	-23.8675	69.6061	18:21	3160	-23.8668	69.5936	2574	Edmond/ vent site 2	WGS84	32	INDEX2013-47MFT	47MFT							MFT	Imaged only	DZMB	BGR	present	Identified only from imagery	en	Human Observation	INDEX		1	47MFT Fotos 2013-19.jpg	177 x 144	Multi Functional Tool	Canon PowerShot G9	Animalia	Cnidaria	Anthozoa	Actiniaria
477	INDEX2013	FS Sonne	2	Central Indian Ridge	Cluster 4	2013	2013-12-11	16:17:13	14:45	3160	-23.8675	69.6061	18:21	3160	-23.8668	69.5936	2574	Edmond/ vent site 2	WGS84	32	INDEX2013-47MFT	47MFT							MFT	Imaged only	DZMB	BGR	present	Identified only from imagery	en	Human Observation	INDEX		1	47MFT Fotos 2013-198.jpg	243 x 210	Multi Functional Tool	Canon PowerShot G9	Animalia	Cnidaria	Anthozoa	Actiniaria
478	INDEX2013	FS Sonne	2	Central Indian Ridge	Cluster 4	2013	2013-12-11	16:16:43	14:45	3160	-23.8675	69.6061	18:21	3160	-23.8668	69.5936	2574	Edmond/ vent site 2	WGS84	32	INDEX2013-47MFT	47MFT							MFT	Imaged only	DZMB	BGR	present	Identified only from imagery	en	Human Observation	INDEX		1	47MFT Fotos 2013-197.jpg	335 x 348	Multi Functional Tool	Canon PowerShot G9	Animalia	Cnidaria	Anthozoa	Actiniaria	Bathyphelliidae	Bathyphellia
479	INDEX2013	FS Sonne	2	Central Indian Ridge	Cluster 4	2013	2013-12-11	16:25:44	14:45	3160	-23.8675	69.6061	18:21	3160	-23.8668	69.5936	2574	Edmond/ vent site 2	WGS84	32	INDEX2013-47MFT	47MFT							MFT	Imaged only	DZMB	BGR	present	Identified only from imagery	en	Human Observation	INDEX		1	47MFT Fotos 2013-214-2.jpg	484 x 516	Multi Functional Tool	Canon PowerShot G9	Animalia	Echinodermata	Asteroidea	Brisingida	Freyellidae	Freyella
480	INDEX2013	FS Sonne	2	Central Indian Ridge	Cluster 4	2013	2013-12-11	17:31:06	14:45	3160	-23.8675	69.6061	18:21	3160	-23.8668	69.5936	2574	Edmond/ vent site 2	WGS84	32	INDEX2013-47MFT	47MFT							MFT	Imaged only	DZMB	BGR	present	Identified only from imagery	en	Human Observation	INDEX		1	47MFT Fotos 2013-341.jpg	318 x 311	Multi Functional Tool	Canon PowerShot G9	Animalia	Echinodermata	Asteroidea	Brisingida	Freyellidae
481	INDEX2013	FS Sonne	2	Central Indian Ridge	Cluster 4	2013	2013-12-11	15:25:22	14:45	3160	-23.8675	69.6061	18:21	3160	-23.8668	69.5936	2574	Edmond/ vent site 2	WGS84	32	INDEX2013-47MFT	47MFT							MFT	Imaged only	DZMB	BGR	present	Identified only from imagery	en	Human Observation	INDEX		1	47MFT Fotos 2013-91.jpg	230 x 184	Multi Functional Tool	Canon PowerShot G9	Animalia	Echinodermata	Crinoidea	Comatulida	Antedonidae
482	INDEX2013	FS Sonne	2	Central Indian Ridge	Cluster 4	2013	2013-12-11	15:34:39	14:45	3160	-23.8675	69.6061	18:21	3160	-23.8668	69.5936	2574	Edmond/ vent site 2	WGS84	32	INDEX2013-47MFT	47MFT							MFT	Imaged only	DZMB	BGR	present	Identified only from imagery	en	Human Observation	INDEX		1	47MFT Fotos 2013-107.jpg	235 x 183	Multi Functional Tool	Canon PowerShot G9	Animalia	Echinodermata	Crinoidea	Comatulida	Antedonidae
483	INDEX2013	FS Sonne	2	Central Indian Ridge	Cluster 4	2013	2013-12-11	15:28:22	14:45	3160	-23.8675	69.6061	18:21	3160	-23.8668	69.5936	2574	Edmond/ vent site 2	WGS84	32	INDEX2013-47MFT	47MFT							MFT	Imaged only	DZMB	BGR	present	Identified only from imagery	en	Human Observation	INDEX		1	47MFT Fotos 2013-97.jpg	348 x 354	Multi Functional Tool	Canon PowerShot G9	Animalia	Echinodermata	Holothuroidea	Elasipodida	Laetmogonidae
484	INDEX2013	FS Sonne	2	Central Indian Ridge	Cluster 4	2013	2013-12-11	16:05:41	14:45	3160	-23.8675	69.6061	18:21	3160	-23.8668	69.5936	2574	Edmond/ vent site 2	WGS84	32	INDEX2013-47MFT	47MFT							MFT	Imaged only	DZMB	BGR	present	Identified only from imagery	en	Human Observation	INDEX		1	47MFT Fotos 2013-180.jpg	190 x 183	Multi Functional Tool	Canon PowerShot G9	Animalia	Echinodermata	Ophiuroidea	Ophiurida	Ophiosphalmidae	Ophiosphalma
485	INDEX2013	FS Sonne	2	Central Indian Ridge	Cluster 4	2013	2013-12-11	15:37:38	14:45	3160	-23.8675	69.6061	18:21	3160	-23.8668	69.5936	2574	Edmond/ vent site 2	WGS84	32	INDEX2013-47MFT	47MFT							MFT	Imaged only	DZMB	BGR	present	Identified only from imagery - The structures resemble Luffamina atlantica from Rainbow area of Mid-Atlantic Ridge, but their identification as a foraminifera cannot be confirmed from photograph	en	Human Observation	INDEX		100	47MFT Fotos 2013-112-4.jpg	236 x 229	Multi Functional Tool	Canon PowerShot G9	Chromista	Foraminifera	Monothalamea	Astrorhizoida	Arboramminidae	Luffammina
486	INDEX2013	FS Sonne	2	Central Indian Ridge	Cluster 4	2013	2013-12-11	15:11:50	14:45	3160	-23.8675	69.6061	18:21	3160	-23.8668	69.5936	2574	Edmond/ vent site 2	WGS84	32	INDEX2013-47MFT	47MFT							MFT	Imaged only	DZMB	BGR	present	Identified only from imagery - Similar to Plate-like morphotypes 7: radiating plates from the ISA megafauna catalogue (Plate-like morphotype)	en	Human Observation	INDEX		1	47MFT Fotos 2013-57.jpg	302 x 269	Multi Functional Tool	Canon PowerShot G9	Chromista	Foraminifera	Monothalamea
487	INDEX2013	FS Sonne	2	Central Indian Ridge	Cluster 4	2013	2013-12-11	16:00:10	14:45	3160	-23.8675	69.6061	18:21	3160	-23.8668	69.5936	2574	Edmond/ vent site 2	WGS84	32	INDEX2013-47MFT	47MFT							MFT	Imaged only	DZMB	BGR	present	Identified only from imagery - it is impossible to confirm the generic identification from photographs	en	Human Observation	INDEX		1	47MFT Fotos 2013-170.jpg	243 x 217	Multi Functional Tool	Canon PowerShot G9	Chromista	Foraminifera	Monothalamea		Psamminidae	Psammina
488	INDEX2013	FS Sonne	2	Central Indian Ridge	Cluster 4	2013	2013-12-11	16:02:10	14:45	3160	-23.8675	69.6061	18:21	3160	-23.8668	69.5936	2574	Edmond/ vent site 2	WGS84	32	INDEX2013-47MFT	47MFT							MFT	Imaged only	DZMB	BGR	present	Identified only from imagery - it is impossible to confirm the generic identification from photographs	en	Human Observation	INDEX		1	47MFT Fotos 2013-175.jpg	118 x 98	Multi Functional Tool	Canon PowerShot G9	Chromista	Foraminifera	Monothalamea		Psamminidae	Psammina
489	INDEX2013	FS Sonne	2	Central Indian Ridge	Cluster 4	2013	2013-12-11	17:43:23	14:45	3160	-23.8675	69.6061	18:21	3160	-23.8668	69.5936	2574	Edmond/ vent site 2	WGS84	32	INDEX2013-47MFT	47MFT							MFT	Imaged only	DZMB	BGR	present	Identified only from imagery - it is impossible to confirm the generic identification from photographs	en	Human Observation	INDEX		1	47MFT Fotos 2013-372-3.jpg	166 x 159	Multi Functional Tool	Canon PowerShot G9	Chromista	Foraminifera	Monothalamea		Psamminidae	Psammina
490	INDEX2013	FS Sonne	2	Central Indian Ridge	Cluster 4	2013	2013-12-11	15:03:19	14:45	3160	-23.8675	69.6061	18:21	3160	-23.8668	69.5936	2574	Edmond/ vent site 2	WGS84	32	INDEX2013-47MFT	47MFT							MFT	Imaged only	DZMB	BGR	present	Identified only from imagery	en	Human Observation	INDEX		1	47MFT Fotos 2013-36.jpg	151 x 151	Multi Functional Tool	Canon PowerShot G9	Animalia	Mollusca	Scaphopoda
491	INDEX2013	FS Sonne	2	Central Indian Ridge	Cluster 4	2013	2013-12-11	15:12:22	14:45	3160	-23.8675	69.6061	18:21	3160	-23.8668	69.5936	2574	Edmond/ vent site 2	WGS84	32	INDEX2013-47MFT	47MFT							MFT	Imaged only	DZMB	BGR	present	Identified only from imagery	en	Human Observation	INDEX		1	47MFT Fotos 2013-59.jpg	85 x 98	Multi Functional Tool	Canon PowerShot G9	Animalia	Mollusca	Scaphopoda
492	INDEX2013	FS Sonne	2	Central Indian Ridge	Cluster 4	2013	2013-12-11	16:50:47	14:45	3160	-23.8675	69.6061	18:21	3160	-23.8668	69.5936	2574	Edmond/ vent site 2	WGS84	32	INDEX2013-47MFT	47MFT							MFT	Imaged only	DZMB	BGR	present	Identified only from imagery	en	Human Observation	INDEX		1	47MFT Fotos 2013-264_Asteroidea.jpg	207 x 186	Multi Functional Tool	Canon PowerShot G9	Animalia	Echinodermata	Asteroidea	Paxillosida	Porcellanasteridae	Styracaster
493	INDEX2013	FS Sonne	2	Central Indian Ridge	Cluster 4	2013	2013-12-11	17:40:54	14:45	3160	-23.8675	69.6061	18:21	3160	-23.8668	69.5936	2574	Edmond/ vent site 2	WGS84	32	INDEX2013-47MFT	47MFT							MFT	Imaged only	DZMB	BGR	present	Identified only from imagery	en	Human Observation	INDEX		1	47MFT Fotos 2013-366.jpg	201 x 201	Multi Functional Tool	Canon PowerShot G9	Animalia	Arthropoda	Malacostraca	Decapoda
494	INDEX2013	FS Sonne	2	Central Indian Ridge	Cluster 4	2013	2013-12-11	17:53:09	14:45	3160	-23.8675	69.6061	18:21	3160	-23.8668	69.5936	2574	Edmond/ vent site 2	WGS84	32	INDEX2013-47MFT	47MFT							MFT	Imaged only	DZMB	BGR	present	Identified only from imagery	en	Human Observation	INDEX		1	47MFT Fotos 2013-399-2.jpg	201 x 201	Multi Functional Tool	Canon PowerShot G9	Animalia	Arthropoda	Malacostraca	Decapoda
495	INDEX2013	FS Sonne	2	Central Indian Ridge	Cluster 4	2013	2013-12-11	16:29:01	14:45	3160	-23.8675	69.6061	18:21	3160	-23.8668	69.5936	2574	Edmond/ vent site 2	WGS84	32	INDEX2013-47MFT	47MFT							MFT	Imaged only	DZMB	BGR	present	Identified only from imagery	en	Human Observation	INDEX		8	47MFT Fotos 2013-223.jpg	201 x 173	Multi Functional Tool	Canon PowerShot G9	Animalia	Cnidaria	Anthozoa	Zoantharia
496	INDEX2013	FS Sonne	2	Central Indian Ridge	Cluster 4	2013	2013-12-11	17:40:54	14:45	3160	-23.8675	69.6061	18:21	3160	-23.8668	69.5936	2574	Edmond/ vent site 2	WGS84	32	INDEX2013-47MFT	47MFT							MFT	Imaged only	DZMB	BGR	present	Identified only from imagery	en	Human Observation	INDEX		1	47MFT Fotos 2013-366.jpg	201 x 201	Multi Functional Tool	Canon PowerShot G9	Animalia	Cnidaria	Anthozoa	Zoantharia	Epizoanthidae	Epizoanthus
497	INDEX2013	FS Sonne	2	Central Indian Ridge	Cluster 4	2013	2013-12-11	17:53:09	14:45	3160	-23.8675	69.6061	18:21	3160	-23.8668	69.5936	2574	Edmond/ vent site 2	WGS84	32	INDEX2013-47MFT	47MFT							MFT	Imaged only	DZMB	BGR	present	Identified only from imagery	en	Human Observation	INDEX		1	47MFT Fotos 2013-399-2.jpg	201 x 201	Multi Functional Tool	Canon PowerShot G9	Animalia	Cnidaria	Anthozoa	Zoantharia	Epizoanthidae	Epizoanthus
498	INDEX2013	FS Sonne	2	Central Indian Ridge	Cluster 4	2013	2013-12-12	08:12:15	05:32	3346	-23.8781	69.5961	13:40	3098	-23.8678	69.6063	2096	Edmond/ vent site 2	WGS84	31	INDEX2013-49ROV	49ROV							ROV	Imaged only	DZMB	BGR/ GEOMAR	present	Identified only from imagery	en	Human Observation	INDEX		7	2013-12-12_08-12-15_Sonne_INDEX2013-2_049ROV06_Logo.jpg	459 x 287	ROV Kiel 6000	Canon PowerShot G5	Animalia	Echinodermata	Holothuroidea	Apodida	Chiridotidae	Chiridota
499	INDEX2013	FS Sonne	2	Central Indian Ridge	Cluster 4	2013	2013-12-12	10:48:06	05:32	3346	-23.8781	69.5961	13:40	3098	-23.8678	69.6063	2096	Edmond/ vent site 2	WGS84	31	INDEX2013-49ROV	49ROV							ROV	Imaged only	DZMB	BGR/ GEOMAR	present	Identified only from imagery	en	Human Observation	INDEX		1	2013-12-12_10-48-06_Sonne_INDEX2013-2_049ROV06_Logo.jpg	782 x 552	ROV Kiel 6000	Canon PowerShot G5	Animalia	Echinodermata	Asteroidea	Brisingida	Freyellidae	Freyastera
500	INDEX2013	FS Sonne	2	Central Indian Ridge	Cluster 4	2013	2013-12-12	10:39:59	05:32	3346	-23.8781	69.5961	13:40	3098	-23.8678	69.6063	2096	Edmond/ vent site 2	WGS84	31	INDEX2013-49ROV	49ROV							ROV	Imaged only	DZMB	BGR/ GEOMAR	present	Identified only from imagery	en	Human Observation	INDEX		1	2013_INDEX2013_049ROV06.jpg	3719 x 3226	ROV Kiel 6000	Canon PowerShot G5	Animalia	Echinodermata	Asteroidea	Valvatida	Goniasteridae	Lydiaster
501	INDEX2013	FS Sonne	2	Central Indian Ridge	Cluster 4	2013	2013-12-12	06:23:30	05:32	3346	-23.8781	69.5961	13:40	3098	-23.8678	69.6063	2096	Edmond	WGS84	31	INDEX2013-49ROV	49ROV	I13_49RO_SG2_2	I13_380	COI	Yes	Yes	Chiridota_hydrothermica_I13_380	ROV	DNA voucher and animal stored in 96% ethanol	DZMB	BGR/ GEOMAR	present	Identified by morphology and DNA of collected specimen	en	Preserved Specimen	INDEX	1	1	2013-12-12_06-23-30_Sonne_INDEX2013-2_049ROV06_Logo.jpg	1022 x 1099	ROV Kiel 6000	Canon PowerShot G5	Animalia	Echinodermata	Holothuroidea	Apodida	Chiridotidae	Chiridota
502	INDEX2013	FS Sonne	2	Central Indian Ridge	Cluster 4	2013	2013-12-12	08:12:15	05:32	3346	-23.8781	69.5961	13:40	3098	-23.8678	69.6063	2096	Edmond/ vent site 2	WGS84	31	INDEX2013-49ROV	49ROV							ROV	Imaged only	DZMB	BGR/ GEOMAR	present	Identified only from imagery	en	Human Observation	INDEX		8	2013-12-12_08-12-15_Sonne_INDEX2013-2_049ROV06_Logo-2.jpg	438 x 453	ROV Kiel 6000	Canon PowerShot G5	Animalia	Cnidaria	Anthozoa	Actiniaria	Kadosactinidae	Maractis
503	INDEX2013	FS Sonne	2	Central Indian Ridge	Cluster 4	2013	2013-12-13	09:23:30	06:41	2993	-23.8676	69.6064	13:05	2985	-23.8705	69.6073	1395	Vent site 2	WGS84	30	INDEX2013-51ROV	51ROV							ROV	Imaged only	DZMB	BGR/ GEOMAR	present	Identified only from imagery	en	Human Observation	INDEX		1	2013-12-13_09-23-30_Sonne_INDEX2013-2_051ROV07_Logo.jpg	2592 x 1944	ROV Kiel 6000	Canon PowerShot G5	Animalia	Arthropoda	Malacostraca	Decapoda	Munidopsidae	Munidopsis
504	INDEX2013	FS Sonne	2	Central Indian Ridge	Cluster 4	2013	2013-12-13	12:43:37	06:41	2993	-23.8676	69.6064	13:05	2985	-23.8705	69.6073	1395	Vent site 2	WGS84	30	INDEX2013-51ROV	51ROV							ROV	Imaged only	DZMB	BGR/ GEOMAR	present	Identified only from imagery	en	Human Observation	INDEX		1	2013-12-13_12-43-37_Sonne_INDEX2013-2_051ROV07_Logo.jpg	694 x 480	ROV Kiel 6000	Canon PowerShot G5	Animalia	Chordata	Actinopterygii	Anguilliformes	Synaphobranchidae
505	INDEX2013	FS Sonne	2	Central Indian Ridge	Cluster 4	2013	2013-12-13	07:05:42	06:41	2993	-23.8676	69.6064	13:05	2985	-23.8705	69.6073	1395	Vent site 2	WGS84	30	INDEX2013-51ROV	51ROV							ROV	Imaged only	DZMB	BGR/ GEOMAR	present	Identified only from imagery	en	Human Observation	INDEX		1	2013-12-13_07-05-42_Sonne_INDEX2013-2_051ROV07_Logo.jpg	2592 x 1944	ROV Kiel 6000	Canon PowerShot G5	Animalia	Arthropoda	Malacostraca	Decapoda	Nematocarcinidae	Nematocarcinus
506	INDEX2013	FS Sonne	2	Central Indian Ridge	Cluster 4	2013	2013-12-13	08:55:01	06:41	2993	-23.8676	69.6064	13:05	2985	-23.8705	69.6073	1395	Vent site 2	WGS84	30	INDEX2013-51ROV	51ROV							ROV	Imaged only	DZMB	BGR/ GEOMAR	present	Identified only from imagery	en	Human Observation	INDEX		1	2013-12-13_08-55-01_Sonne_INDEX2013-2_051ROV07_Logo.jpg	2592 x 1944	ROV Kiel 6000	Canon PowerShot G5	Animalia	Arthropoda	Malacostraca	Decapoda	Nematocarcinidae	Nematocarcinus
507	INDEX2013	FS Sonne	2	Central Indian Ridge	Cluster 4	2013	2013-12-13	12:38:23	06:41	2993	-23.8676	69.6064	13:05	2985	-23.8705	69.6073	1395	Vent site 2	WGS84	30	INDEX2013-51ROV	51ROV							ROV	Imaged only	DZMB	BGR/ GEOMAR	present	Identified only from imagery	en	Human Observation	INDEX		1	2013-12-13_12-38-23_Sonne_INDEX2013-2_051ROV07_Logo.jpg	297 x 604	ROV Kiel 6000	Canon PowerShot G5	Animalia	Cnidaria	Anthozoa	Alcyonacea	Isididae	Bathygorgia
508	INDEX2013	FS Sonne	2	Central Indian Ridge	Cluster 4	2013	2013-12-13	08:22:41	06:41	2993	-23.8676	69.6064	13:05	2985	-23.8705	69.6073	1395	Vent site 2	WGS84	30	INDEX2013-51ROV	51ROV							ROV	Imaged only	DZMB	BGR/ GEOMAR	present	Identified only from imagery	en	Human Observation	INDEX		1	2013-12-13_08-22-41_Sonne_INDEX2013-2_051ROV07_Logo.jpg	355 x 662	ROV Kiel 6000	Canon PowerShot G5	Animalia	Cnidaria	Anthozoa	Alcyonacea	Isididae	Lepidisis
509	INDEX2013	FS Sonne	2	Central Indian Ridge	Cluster 4	2013	2013-12-13	08:37:51	06:41	2993	-23.8676	69.6064	13:05	2985	-23.8705	69.6073	1395	Vent site 2	WGS84	30	INDEX2013-51ROV	51ROV							ROV	Imaged only	DZMB	BGR/ GEOMAR	present	Identified only from imagery	en	Human Observation	INDEX		1	2013-12-13_08-37-51_Sonne_INDEX2013-2_051ROV07_Logo.jpg	2592 x 1944	ROV Kiel 6000	Canon PowerShot G5	Animalia	Cnidaria	Anthozoa	Alcyonacea	Isididae	Lepidisis
510	INDEX2013	FS Sonne	2	Central Indian Ridge	Cluster 4	2013	2013-12-13	12:38:49	06:41	2993	-23.8676	69.6064	13:05	2985	-23.8705	69.6073	1395	Vent site 2	WGS84	30	INDEX2013-51ROV	51ROV							ROV	Imaged only	DZMB	BGR/ GEOMAR	present	Identified only from imagery	en	Human Observation	INDEX		1	2013-12-13_12-38-49_Sonne_INDEX2013-2_051ROV07_Logo.jpg	699 x 1230	ROV Kiel 6000	Canon PowerShot G5	Animalia	Cnidaria	Anthozoa	Alcyonacea	Isididae	Lepidisis
511	INDEX2013	FS Sonne	2	Central Indian Ridge	Cluster 4	2013	2013-12-13	11:46:49	06:41	2993	-23.8676	69.6064	13:05	2985	-23.8705	69.6073	1395	Vent site 2	WGS84	30	INDEX2013-51ROV	51ROV							ROV	Imaged only	DZMB	BGR/ GEOMAR	present	Identified only from imagery	en	Human Observation	INDEX		1	2013-12-13_11-46-49_Sonne_INDEX2013-2_051ROV07_Logo.jpg	495 x 417	ROV Kiel 6000	Canon PowerShot G5	Animalia	Echinodermata	Holothuroidea	Elasipodida	Pelagothuriidae	Enypniastes
512	INDEX2013	FS Sonne	2	Central Indian Ridge	Cluster 4	2013	2013-12-13	11:47:14	06:41	2993	-23.8676	69.6064	13:05	2985	-23.8705	69.6073	1395	Vent site 2	WGS84	30	INDEX2013-51ROV	51ROV							ROV	Imaged only	DZMB	BGR/ GEOMAR	present	Identified only from imagery	en	Human Observation	INDEX		1	2013-12-13_11-47-14_Sonne_INDEX2013-2_051ROV07_Logo.jpg	390 x 359	ROV Kiel 6000	Canon PowerShot G5	Animalia	Echinodermata	Holothuroidea	Elasipodida	Pelagothuriidae	Enypniastes
513	INDEX2013	FS Sonne	2	Central Indian Ridge	Cluster 4	2013	2013-12-14	09:56:27	06:59	3327	-23.8783	69.5960	14:43	3173	-23.8781	69.6076	2188	Edmond/ Vent site 7	WGS84	32	INDEX2013-55ROV	55ROV							ROV	Imaged only	DZMB	BGR/ GEOMAR	present	Identified only from imagery	en	Human Observation	INDEX		100	2013-12-14_09-56-27_Sonne_INDEX2013-2_055ROV08_Logo.jpg	527 x 344	ROV Kiel 6000	Canon PowerShot G5	Animalia	Arthropoda	Malacostraca	Decapoda	Alvinocarididae	Rimicaris
514	INDEX2013	FS Sonne	2	Central Indian Ridge	Cluster 4	2013	2013-12-14	09:56:02	06:59	3327	-23.8783	69.5960	14:43	3173	-23.8781	69.6076	2188	Edmond/ Vent site 7	WGS84	32	INDEX2013-55ROV	55ROV							ROV	Imaged only	DZMB	BGR/ GEOMAR	present	Identified only from imagery	en	Human Observation	INDEX		1	2013-12-14_09-56-02_Sonne_INDEX2013-2_055ROV08_Logo-3.jpg	449 x 308	ROV Kiel 6000	Canon PowerShot G5	Animalia	Chordata	Actinopterygii	Perciformes	Zoarcidae	Pachycara
515	INDEX2013	FS Sonne	2	Central Indian Ridge	Cluster 4	2013	2013-12-14	09:56:27	06:59	3327	-23.8783	69.5960	14:43	3173	-23.8781	69.6076	2188	Edmond/ Vent site 7	WGS84	32	INDEX2013-55ROV	55ROV							ROV	Imaged only	DZMB	BGR/ GEOMAR	present	Identified only from imagery	en	Human Observation	INDEX		1	2013-12-14_09-56-27_Sonne_INDEX2013-2_055ROV08_Logo-3.jpg	683 x 396	ROV Kiel 6000	Canon PowerShot G5	Animalia	Chordata	Actinopterygii	Perciformes	Zoarcidae	Pachycara
516	INDEX2013	FS Sonne	2	Central Indian Ridge	Cluster 4	2013	2013-12-14	09:56:02	06:59	3327	-23.8783	69.5960	14:43	3173	-23.8781	69.6076	2188	Edmond/ Vent site 7	WGS84	32	INDEX2013-55ROV	55ROV							ROV	Imaged only	DZMB	BGR/ GEOMAR	present	Identified only from imagery	en	Human Observation	INDEX		1	2013-12-14_09-56-02_Sonne_INDEX2013-2_055ROV08_Logo.jpg	156 x 146	ROV Kiel 6000	Canon PowerShot G5	Animalia	Annelida	Polychaeta	Phyllodocida	Polynoidae	Lepidonotopodium
517	INDEX2013	FS Sonne	2	Central Indian Ridge	Cluster 4	2013	2013-12-14	12:04:27	06:59	3327	-23.8783	69.5960	14:43	3173	-23.8781	69.6076	2188	Edmond/ Vent site 7	WGS84	32	INDEX2013-55ROV	55ROV							ROV	Imaged only	DZMB	BGR/ GEOMAR	present	Identified only from imagery	en	Human Observation	INDEX		1	2013-12-14_12-04-27_Sonne_INDEX2013-2_055ROV08_Logo.jpg	798 x 839	ROV Kiel 6000	Canon PowerShot G5	Animalia	Chordata	Actinopterygii	Aulopiformes	Ipnopidae	Bathypterois
518	INDEX2013	FS Sonne	2	Central Indian Ridge	Cluster 4	2013	2013-12-14	10:42:32	06:59	3327	-23.8783	69.5960	14:43	3173	-23.8781	69.6076	2188	Edmond/ Vent site 7	WGS84	32	INDEX2013-55ROV	55ROV							ROV	Imaged only	DZMB	BGR/ GEOMAR	present	Identified only from imagery	en	Human Observation	INDEX		1	2013-12-14_10-42-32_Sonne_INDEX2013-2_055ROV08_Logo.jpg	547 x 750	ROV Kiel 6000	Canon PowerShot G5	Animalia	Chordata	Actinopterygii	Notacanthiformes	Halosauridae	Aldrovandia
519	INDEX2013	FS Sonne	2	Central Indian Ridge	Cluster 4	2013	2013-12-14	11:52:16	06:59	3327	-23.8783	69.5960	14:43	3173	-23.8781	69.6076	2188	Edmond/ Vent site 7	WGS84	32	INDEX2013-55ROV	55ROV							ROV	Imaged only	DZMB	BGR/ GEOMAR	present	Identified only from imagery	en	Human Observation	INDEX		1	2013-12-14_11-52-16_Sonne_INDEX2013-2_055ROV08_Logo.jpg	563 x 339	ROV Kiel 6000	Canon PowerShot G5	Animalia	Echinodermata	Crinoidea	Comatulida	Antedonidae
520	INDEX2013	FS Sonne	2	Central Indian Ridge	Cluster 4	2013	2013-12-14	10:56:53	06:59	3327	-23.8783	69.5960	14:43	3173	-23.8781	69.6076	2188	Edmond/ Vent site 7	WGS84	32	INDEX2013-55ROV	55ROV	I13_55RO_BB_1	I13_379	COI	Yes	Yes	Hapalosoma_I13_379	ROV	DNA voucher and animal stored in 96% ethanol	DZMB	BGR/ GEOMAR	present	Identified by morphology and DNA of collected specimen	en	Preserved Specimen	INDEX	1	1	2013-12-14_10-56-53_Sonne_INDEX2013-2_055ROV08_Logo.jpg	2592 x 1944	ROV Kiel 6000	Canon PowerShot G5	Animalia	Echinodermata	Echinoidea	Echinothurioida	Echinothuriidae	Hapalosoma
521	INDEX2013	FS Sonne	2	Central Indian Ridge	Cluster 4	2013	2013-12-14	09:56:02	06:59	3327	-23.8783	69.5960	14:43	3173	-23.8781	69.6076	2188	Edmond/ Vent site 7	WGS84	32	INDEX2013-55ROV	55ROV							ROV	Imaged only	DZMB	BGR/ GEOMAR	present	Identified only from imagery	en	Human Observation	INDEX		18	2013-12-14_09-56-02_Sonne_INDEX2013-2_055ROV08_Logo-2.jpg	636 x 412	ROV Kiel 6000	Canon PowerShot G5	Animalia	Mollusca	Gastropoda	Neogastropoda	Raphitomidae	Phymorhynchus
522	INDEX2013	FS Sonne	2	Central Indian Ridge	Cluster 4	2013	2013-12-14	09:56:27	06:59	3327	-23.8783	69.5960	14:43	3173	-23.8781	69.6076	2188	Edmond/ Vent site 7	WGS84	32	INDEX2013-55ROV	55ROV							ROV	Imaged only	DZMB	BGR/ GEOMAR	present	Identified only from imagery	en	Human Observation	INDEX		100	2013-12-14_09-56-27_Sonne_INDEX2013-2_055ROV08_Logo-2.jpg	913 x 636	ROV Kiel 6000	Canon PowerShot G5	Animalia	Mollusca	Gastropoda	Neogastropoda	Raphitomidae	Phymorhynchus
523	INDEX2013	FS Sonne	2	Central Indian Ridge	Cluster 4	2013	2013-12-14	11:52:16	06:59	3327	-23.8783	69.5960	14:43	3173	-23.8781	69.6076	2188	Edmond/ Vent site 7	WGS84	32	INDEX2013-55ROV	55ROV							ROV	Imaged only	DZMB	BGR/ GEOMAR	present	Identified only from imagery - The structures resemble Luffamina atlantica from Rainbow area of Mid-Atlantic Ridge, but their identification as a foraminifera cannot be confirmed from photograph	en	Human Observation	INDEX		100	2013-12-14_11-52-16_Sonne_INDEX2013-2_055ROV08_Logo-2.jpg	798 x 417	ROV Kiel 6000	Canon PowerShot G5	Chromista	Foraminifera	Monothalamea	Astrorhizoida	Arboramminidae	Luffammina
524	INDEX2013	FS Sonne	2	Central Indian Ridge	Cluster 4	2013	2013-12-14	10:12:09	06:59	3327	-23.8783	69.5960	14:43	3173	-23.8781	69.6076	2188	Edmond/ Vent site 7	WGS84	32	INDEX2013-55ROV	55ROV							ROV	Imaged only	DZMB	BGR/ GEOMAR	present	Identified only from imagery	en	Human Observation	INDEX		15	2013-12-14_10-12-09_Sonne_INDEX2013-2_055ROV08_Logo.jpg	673 x 730	ROV Kiel 6000	Canon PowerShot G5	Animalia	Cnidaria	Anthozoa	Actiniaria	Kadosactinidae	Maractis
525	INDEX2013	FS Sonne	2	Central Indian Ridge	outside INDEX claim	2013	2013-12-15	07:25:31	05:33	2827	-23.3928	69.2408	12:44	2963	-23.3920	69.2407	1819	MESO	WGS84	30	INDEX2013-57ROV	57ROV							ROV	Imaged only	DZMB	BGR/ GEOMAR	present	Identified only from imagery	en	Human Observation	INDEX		1	2013-12-15_07-25-31_Sonne_INDEX2013-2_057ROV09_Logo-2.jpg	417 x 500	ROV Kiel 6000	Canon PowerShot G5	Animalia	Bryozoa	Gymnolaemata	Cheilostomatida	Tessaradomidae	Tessaradoma
526	INDEX2013	FS Sonne	2	Central Indian Ridge	outside INDEX claim	2013	2013-12-15	07:26:38	05:33	2827	-23.3928	69.2408	12:44	2963	-23.3920	69.2407	1819	MESO	WGS84	30	INDEX2013-57ROV	57ROV							ROV	Imaged only	DZMB	BGR/ GEOMAR	present	Identified only from imagery	en	Human Observation	INDEX		1	2013-12-15_07-26-38_Sonne_INDEX2013-2_057ROV09_Logo-3.jpg	203 x 192	ROV Kiel 6000	Canon PowerShot G5	Animalia	Bryozoa	Gymnolaemata	Cheilostomatida	Tessaradomidae	Tessaradoma
527	INDEX2013	FS Sonne	2	Central Indian Ridge	outside INDEX claim	2013	2013-12-15	07:26:38	05:33	2827	-23.3928	69.2408	12:44	2963	-23.3920	69.2407	1819	MESO	WGS84	30	INDEX2013-57ROV	57ROV							ROV	Imaged only	DZMB	BGR/ GEOMAR	present	Identified only from imagery	en	Human Observation	INDEX		3	2013-12-15_07-26-38_Sonne_INDEX2013-2_057ROV09_Logo-4.jpg	276 x 343	ROV Kiel 6000	Canon PowerShot G5	Animalia	Bryozoa	Gymnolaemata	Cheilostomatida	Tessaradomidae	Tessaradoma
528	INDEX2013	FS Sonne	2	Central Indian Ridge	outside INDEX claim	2013	2013-12-15	07:35:33	05:33	2827	-23.3928	69.2408	12:44	2963	-23.3920	69.2407	1819	MESO	WGS84	30	INDEX2013-57ROV	57ROV							ROV	Imaged only	DZMB	BGR/ GEOMAR	present	Identified only from imagery	en	Human Observation	INDEX		1	2013-12-15_07-35-33_Sonne_INDEX2013-2_057ROV09_Logo-5.jpg	297 x 271	ROV Kiel 6000	Canon PowerShot G5	Animalia	Echinodermata	Crinoidea	Comatulida	Antedonidae
529	INDEX2013	FS Sonne	2	Central Indian Ridge	outside INDEX claim	2013	2013-12-15	09:28:38	05:33	2827	-23.3928	69.2408	12:44	2963	-23.3920	69.2407	1819	MESO	WGS84	30	INDEX2013-57ROV	57ROV							ROV	Imaged only	DZMB	BGR/ GEOMAR	present	Identified only from imagery	en	Human Observation	INDEX		1	2013-12-15_09-28-38_Sonne_INDEX2013-2_057ROV09_Logo.jpg	1643 x 704	ROV Kiel 6000	Canon PowerShot G5	Animalia	Chordata	Actinopterygii	Gadiformes	Macrouridae	Coryphaenoides
530	INDEX2013	FS Sonne	2	Central Indian Ridge	outside INDEX claim	2013	2013-12-15	06:11:46	05:33	2827	-23.3928	69.2408	12:44	2963	-23.3920	69.2407	1819	MESO	WGS84	30	INDEX2013-57ROV	57ROV							ROV	Imaged only	DZMB	BGR/ GEOMAR	present	Identified only from imagery	en	Human Observation	INDEX		1	2013-12-15_06-11-46_Sonne_INDEX2013-2_057ROV09_Logo.jpg	438 x 443	ROV Kiel 6000	Canon PowerShot G5	Animalia	Bryozoa	Gymnolaemata	Cheilostomatida	Tessaradomidae	Tessaradoma
531	INDEX2013	FS Sonne	2	Central Indian Ridge	outside INDEX claim	2013	2013-12-15	07:25:31	05:33	2827	-23.3928	69.2408	12:44	2963	-23.3920	69.2407	1819	MESO	WGS84	30	INDEX2013-57ROV	57ROV							ROV	Imaged only	DZMB	BGR/ GEOMAR	present	Identified only from imagery	en	Human Observation	INDEX		1	2013-12-15_07-25-31_Sonne_INDEX2013-2_057ROV09_Logo-3.jpg	308 x 313	ROV Kiel 6000	Canon PowerShot G5	Animalia	Bryozoa	Gymnolaemata	Cheilostomatida	Tessaradomidae	Tessaradoma
532	INDEX2013	FS Sonne	2	Central Indian Ridge	outside INDEX claim	2013	2013-12-15	09:28:21	05:33	2827	-23.3928	69.2408	12:44	2963	-23.3920	69.2407	1819	MESO	WGS84	30	INDEX2013-57ROV	57ROV							ROV	Imaged only	DZMB	BGR/ GEOMAR	present	Identified only from imagery	en	Human Observation	INDEX		1	2013-12-15_09-28-21_Sonne_INDEX2013-2_057ROV09_Logo.jpg	751 x 485	ROV Kiel 6000	Canon PowerShot G5	Animalia	Chordata	Actinopterygii	Gadiformes	Macrouridae	Coryphaenoides
533	INDEX2013	FS Sonne	2	Central Indian Ridge	outside INDEX claim	2013	2013-12-15	09:28:30	05:33	2827	-23.3928	69.2408	12:44	2963	-23.3920	69.2407	1819	MESO	WGS84	30	INDEX2013-57ROV	57ROV							ROV	Imaged only	DZMB	BGR/ GEOMAR	present	Identified only from imagery	en	Human Observation	INDEX		1	2013-12-15_09-28-30_Sonne_INDEX2013-2_057ROV09_Logo.jpg	1200 x 673	ROV Kiel 6000	Canon PowerShot G5	Animalia	Chordata	Actinopterygii	Gadiformes	Macrouridae	Coryphaenoides
534	INDEX2013	FS Sonne	2	Central Indian Ridge	outside INDEX claim	2013	2013-12-15	09:28:56	05:33	2827	-23.3928	69.2408	12:44	2963	-23.3920	69.2407	1819	MESO	WGS84	30	INDEX2013-57ROV	57ROV							ROV	Imaged only	DZMB	BGR/ GEOMAR	present	Identified only from imagery	en	Human Observation	INDEX		1	2013-12-15_09-28-56_Sonne_INDEX2013-2_057ROV09_Logo.jpg	1226 x 860	ROV Kiel 6000	Canon PowerShot G5	Animalia	Chordata	Actinopterygii	Gadiformes	Macrouridae	Coryphaenoides
535	INDEX2013	FS Sonne	2	Central Indian Ridge	Cluster 3	2013	2013-12-15	06:26:10	05:33	2827	-23.3928	69.2408	12:44	2963	-23.3920	69.2407	1819	MESO	WGS84	30	INDEX2013-57ROV	57ROV							ROV	Imaged only	DZMB	BGR/ GEOMAR	present	Identified only from imagery	en	Human Observation	INDEX		1	2013-12-15_06-26-10_Sonne_INDEX2013-2_057ROV09_Logo.jpg	746 x 631	ROV Kiel 6000	Canon PowerShot G5	Animalia	Cnidaria	Anthozoa	Actiniaria	Actinostolidae	Actinostola
536	INDEX2013	FS Sonne	2	Central Indian Ridge	outside INDEX claim	2013	2013-12-15	07:35:33	05:33	2827	-23.3928	69.2408	12:44	2963	-23.3920	69.2407	1819	MESO	WGS84	30	INDEX2013-57ROV	57ROV							ROV	Imaged only	DZMB	BGR/ GEOMAR	present	Identified only from imagery	en	Human Observation	INDEX		2	2013-12-15_07-35-33_Sonne_INDEX2013-2_057ROV09_Logo-3.jpg	177 x 156	ROV Kiel 6000	Canon PowerShot G5	Animalia	Cnidaria	Anthozoa	Alcyonacea
537	INDEX2013	FS Sonne	2	Central Indian Ridge	outside INDEX claim	2013	2013-12-15	08:18:40	05:33	2827	-23.3928	69.2408	12:44	2963	-23.3920	69.2407	1819	MESO	WGS84	30	INDEX2013-57ROV	57ROV							ROV	Imaged only	DZMB	BGR/ GEOMAR	present	Identified only from imagery	en	Human Observation	INDEX		1	2013-12-15_08-18-40_Sonne_INDEX2013-2_057ROV09_Logo-2.jpg	250 x 271	ROV Kiel 6000	Canon PowerShot G5	Animalia	Cnidaria	Anthozoa	Alcyonacea	Alcyoniidae	Anthomastus
538	INDEX2013	FS Sonne	2	Central Indian Ridge	Cluster 3	2013	2013-12-15	08:17:24	05:33	2827	-23.3928	69.2408	12:44	2963	-23.3920	69.2407	1819	MESO	WGS84	30	INDEX2013-57ROV	57ROV							ROV	Imaged only	DZMB	BGR/ GEOMAR	present	Identified only from imagery	en	Human Observation	INDEX		4	2013-12-15_08-17-24_Sonne_INDEX2013-2_057ROV09_Logo.jpg	250 x 245	ROV Kiel 6000	Canon PowerShot G5	Animalia	Cnidaria	Anthozoa	Alcyonacea	Alcyoniidae	Anthomastus
539	INDEX2013	FS Sonne	2	Central Indian Ridge	Cluster 3	2013	2013-12-15	07:21:37	05:33	2827	-23.3928	69.2408	12:44	2963	-23.3920	69.2407	1819	MESO	WGS84	30	INDEX2013-57ROV	57ROV							ROV	Imaged only	DZMB	BGR/ GEOMAR	present	Identified only from imagery	en	Human Observation	INDEX		1	2013-12-15_07-21-37_Sonne_INDEX2013-2_057ROV09_Logo.jpg	991 x 1016	ROV Kiel 6000	Canon PowerShot G5	Animalia	Cnidaria	Anthozoa	Alcyonacea	Isididae	Bathygorgia
540	INDEX2013	FS Sonne	2	Central Indian Ridge	Cluster 3	2013	2013-12-15	07:21:50	05:33	2827	-23.3928	69.2408	12:44	2963	-23.3920	69.2407	1819	MESO	WGS84	30	INDEX2013-57ROV	57ROV							ROV	Imaged only	DZMB	BGR/ GEOMAR	present	Identified only from imagery	en	Human Observation	INDEX		0	2013-12-15_07-21-50_Sonne_INDEX2013-2_057ROV09_Logo.jpg	417 x 1292	ROV Kiel 6000	Canon PowerShot G5	Animalia	Cnidaria	Anthozoa	Alcyonacea	Isididae	Bathygorgia
541	INDEX2013	FS Sonne	2	Central Indian Ridge	Cluster 3	2013	2013-12-15	12:36:48	05:33	2827	-23.3928	69.2408	12:44	2963	-23.3920	69.2407	1819	MESO	WGS84	30	INDEX2013-57ROV	57ROV							ROV	Imaged only	DZMB	BGR/ GEOMAR	present	Identified only from imagery	en	Human Observation	INDEX		1	2013-12-15_12-36-48_Sonne_INDEX2013-2_057ROV09_Logo.jpg	407 x 949	ROV Kiel 6000	Canon PowerShot G5	Animalia	Cnidaria	Anthozoa	Alcyonacea	Isididae	Lepidisis
542	INDEX2013	FS Sonne	2	Central Indian Ridge	Cluster 3	2013	2013-12-15	12:37:54	05:33	2827	-23.3928	69.2408	12:44	2963	-23.3920	69.2407	1819	MESO	WGS84	30	INDEX2013-57ROV	57ROV							ROV	Imaged only	DZMB	BGR/ GEOMAR	present	Identified only from imagery	en	Human Observation	INDEX		0	2013-12-15_12-37-54_Sonne_INDEX2013-2_057ROV09_Logo.jpg	751 x 1663	ROV Kiel 6000	Canon PowerShot G5	Animalia	Cnidaria	Anthozoa	Alcyonacea	Isididae	Lepidisis
543	INDEX2013	FS Sonne	2	Central Indian Ridge	Cluster 3	2013	2013-12-15	07:26:38	05:33	2827	-23.3928	69.2408	12:44	2963	-23.3920	69.2407	1819	MESO	WGS84	30	INDEX2013-57ROV	57ROV							ROV	Imaged only	DZMB	BGR/ GEOMAR	present	Identified only from imagery	en	Human Observation	INDEX		100	2013-12-15_07-26-38_Sonne_INDEX2013-2_057ROV09_Logo-2.jpg	522 x 423	ROV Kiel 6000	Canon PowerShot G5	Animalia	Cnidaria	Anthozoa	Zoantharia
544	INDEX2013	FS Sonne	2	Central Indian Ridge	outside INDEX claim	2013	2013-12-15	08:40:42	05:33	2827	-23.3928	69.2408	12:44	2963	-23.3920	69.2407	1819	MESO	WGS84	30	INDEX2013-57ROV	57ROV							ROV	Imaged only	DZMB	BGR/ GEOMAR	present	Identified only from imagery	en	Human Observation	INDEX		1	2013-12-15_08-40-42_Sonne_INDEX2013-2_057ROV09_Logo.jpg	443 x 453	ROV Kiel 6000	Canon PowerShot G5	Animalia	Echinodermata	Crinoidea	Comatulida	Antedonidae
545	INDEX2013	FS Sonne	2	Central Indian Ridge	outside INDEX claim	2013	2013-12-15	10:35:24	05:33	2827	-23.3928	69.2408	12:44	2963	-23.3920	69.2407	1819	MESO	WGS84	30	INDEX2013-57ROV	57ROV							ROV	Imaged only	DZMB	BGR/ GEOMAR	present	Identified only from imagery	en	Human Observation	INDEX		1	2013-12-15_10-35-24_Sonne_INDEX2013-2_057ROV09_Logo.jpg	323 x 229	ROV Kiel 6000	Canon PowerShot G5	Animalia	Echinodermata	Holothuroidea	Synallactida	Synallactidae
546	INDEX2013	FS Sonne	2	Central Indian Ridge	Cluster 3	2013	2013-12-15	07:26:38	05:33	2827	-23.3928	69.2408	12:44	2963	-23.3920	69.2407	1819	MESO	WGS84	30	INDEX2013-57ROV	57ROV							ROV	Imaged only	DZMB	BGR/ GEOMAR	present	Identified only from imagery	en	Human Observation	INDEX		8	2013-12-15_07-26-38_Sonne_INDEX2013-2_057ROV09_Logo.jpg	673 x 469	ROV Kiel 6000	Canon PowerShot G5	Animalia	Cnidaria	Anthozoa	Actiniaria
547	INDEX2013	FS Sonne	2	Central Indian Ridge	Cluster 3	2013	2013-12-15	07:35:33	05:33	2827	-23.3928	69.2408	12:44	2963	-23.3920	69.2407	1819	MESO	WGS84	30	INDEX2013-57ROV	57ROV							ROV	Imaged only	DZMB	BGR/ GEOMAR	present	Identified only from imagery	en	Human Observation	INDEX		100	2013-12-15_07-35-33_Sonne_INDEX2013-2_057ROV09_Logo-2.jpg	256 x 266	ROV Kiel 6000	Canon PowerShot G5	Animalia	Cnidaria	Anthozoa	Actiniaria
548	INDEX2013	FS Sonne	2	Central Indian Ridge	Cluster 3	2013	2013-12-15	12:37:54	05:33	2827	-23.3928	69.2408	12:44	2963	-23.3920	69.2407	1819	MESO	WGS84	30	INDEX2013-57ROV	57ROV							ROV	Imaged only	DZMB	BGR/ GEOMAR	present	Identified only from imagery	en	Human Observation	INDEX		1	2013-12-15_12-37-54_Sonne_INDEX2013-2_057ROV09_Logo-2.jpg	511 x 453	ROV Kiel 6000	Canon PowerShot G5	Animalia	Cnidaria	Anthozoa	Actiniaria	Actinoscyphiidae	Actinoscyphia
549	INDEX2013	FS Sonne	2	Central Indian Ridge	outside INDEX claim	2013	2013-12-16	06:40:29	05:55	2823	-23.3907	69.2403	13:02	2839	-23.3940	69.2417	2971	MESO	WGS84	28	INDEX2013-59ROV	59ROV							ROV	Imaged only	DZMB	BGR/ GEOMAR	present	Identified only from imagery	en	Human Observation	INDEX		1	2013-12-16_06-40-29_Sonne_INDEX2013-2_059ROV10_Logo.jpg	892 x 839	ROV Kiel 6000	Canon PowerShot G5	Animalia	Chordata	Ascidiacea	Phlebobranchia	Octacnemidae
550	INDEX2013	FS Sonne	2	Central Indian Ridge	outside INDEX claim	2013	2013-12-16	06:53:32	05:55	2823	-23.3907	69.2403	13:02	2839	-23.3940	69.2417	2971	MESO	WGS84	28	INDEX2013-59ROV	59ROV							ROV	Imaged only	DZMB	BGR/ GEOMAR	present	Identified only from imagery	en	Human Observation	INDEX		1	2013-12-16_06-53-32_Sonne_INDEX2013-2_059ROV10_Logo.jpg	2592 x 1944	ROV Kiel 6000	Canon PowerShot G5	Animalia	Cnidaria	Anthozoa	Alcyonacea	Chrysogorgiidae	Chrysogorgia
551	INDEX2013	FS Sonne	2	Central Indian Ridge	Cluster 3	2013	2013-12-16	10:02:39	05:55	2823	-23.3907	69.2403	13:02	2839	-23.3940	69.2417	2971	MESO	WGS84	28	INDEX2013-59ROV	59ROV							ROV	Imaged only	DZMB	BGR/ GEOMAR	present	Identified only from imagery	en	Human Observation	INDEX		1	2013-12-16_10-02-39_Sonne_INDEX2013-2_059ROV10_Logo.jpg	579 x 542	ROV Kiel 6000	Canon PowerShot G5	Animalia	Cnidaria	Anthozoa	Actiniaria	Actinoscyphiidae	Actinoscyphia
552	INDEX2013	FS Sonne	2	Central Indian Ridge	outside INDEX claim	2013	2013-12-17	09:26:37	06:06	2890	-23.3978	69.2402	12:46	2821	-23.3929	69.2413	2275	MESO	WGS84	28	INDEX2013-62ROV	62ROV							ROV	Imaged only	DZMB	BGR/ GEOMAR	present	Identified only from imagery	en	Human Observation	INDEX		5	2013-12-17_09-26-37_Sonne_INDEX2013-2_062ROV11_Logo-2.jpg	459 x 427	ROV Kiel 6000	Canon PowerShot G5	Animalia	Bryozoa	Gymnolaemata	Cheilostomatida
553	INDEX2013	FS Sonne	2	Central Indian Ridge	outside INDEX claim	2013	2013-12-17	08:32:26	06:06	2890	-23.3978	69.2402	12:46	2821	-23.3929	69.2413	2275	MESO	WGS84	28	INDEX2013-62ROV	62ROV							ROV	Imaged only	DZMB	BGR/ GEOMAR	present	Identified only from imagery	en	Human Observation	INDEX		1	2013-12-17_08-32-26_Sonne_INDEX2013-2_062ROV11_Logo.jpg	589 x 526	ROV Kiel 6000	Canon PowerShot G5	Animalia	Arthropoda	Malacostraca	Decapoda	Munidopsidae	Munidopsis
554	INDEX2013	FS Sonne	2	Central Indian Ridge	outside INDEX claim	2013	2013-12-17	08:10:50	06:06	2890	-23.3978	69.2402	12:46	2821	-23.3929	69.2413	2275	MESO	WGS84	28	INDEX2013-62ROV	62ROV							ROV	Imaged only	DZMB	BGR/ GEOMAR	present	Identified only from imagery	en	Human Observation	INDEX		1	2013-12-17_08-10-50_Sonne_INDEX2013-2_062ROV11_Logo.jpg	323 x 318	ROV Kiel 6000	Canon PowerShot G5	Animalia	Bryozoa	Gymnolaemata	Cheilostomatida	Tessaradomidae	Tessaradoma
555	INDEX2013	FS Sonne	2	Central Indian Ridge	outside INDEX claim	2013	2013-12-17	12:37:23	06:06	2890	-23.3978	69.2402	12:46	2821	-23.3929	69.2413	2275	MESO	WGS84	28	INDEX2013-62ROV	62ROV							ROV	Imaged only	DZMB	BGR/ GEOMAR	present	Identified only from imagery	en	Human Observation	INDEX		1	2013-12-17_12-37-23_Sonne_INDEX2013-2_062ROV11_Logo-3.jpg	219 x 198	ROV Kiel 6000	Canon PowerShot G5	Animalia	Bryozoa	Gymnolaemata	Cheilostomatida	Tessaradomidae	Tessaradoma
556	INDEX2013	FS Sonne	2	Central Indian Ridge	outside INDEX claim	2013	2013-12-17	12:37:23	06:06	2890	-23.3978	69.2402	12:46	2821	-23.3929	69.2413	2275	MESO	WGS84	28	INDEX2013-62ROV	62ROV							ROV	Imaged only	DZMB	BGR/ GEOMAR	present	Identified only from imagery	en	Human Observation	INDEX		1	2013-12-17_12-37-23_Sonne_INDEX2013-2_062ROV11_Logo-2.jpg	1624 x 1368	ROV Kiel 6000	Canon PowerShot G5	Animalia	Cnidaria	Anthozoa	Alcyonacea	Chrysogorgiidae	Chrysogorgia
557	INDEX2013	FS Sonne	2	Central Indian Ridge	Cluster 3	2013	2013-12-17	08:37:10	06:06	2890	-23.3978	69.2402	12:46	2821	-23.3929	69.2413	2275	MESO	WGS84	28	INDEX2013-62ROV	62ROV							ROV	Imaged only	DZMB	BGR/ GEOMAR	present	Identified only from imagery	en	Human Observation	INDEX		0	2013-12-17_08-37-10_Sonne_INDEX2013-2_062ROV11_Logo.jpg	1392 x 1647	ROV Kiel 6000	Canon PowerShot G5	Animalia	Cnidaria	Anthozoa	Alcyonacea	Chrysogorgiidae	Chrysogorgia
558	INDEX2013	FS Sonne	2	Central Indian Ridge	Cluster 3	2013	2013-12-17	08:37:23	06:06	2890	-23.3978	69.2402	12:46	2821	-23.3929	69.2413	2275	MESO	WGS84	28	INDEX2013-62ROV	62ROV							ROV	Imaged only	DZMB	BGR/ GEOMAR	present	Identified only from imagery	en	Human Observation	INDEX		1	2013-12-17_08-37-23_Sonne_INDEX2013-2_062ROV11_Logo.jpg	2592 x 1944	ROV Kiel 6000	Canon PowerShot G5	Animalia	Cnidaria	Anthozoa	Alcyonacea	Chrysogorgiidae	Chrysogorgia
559	INDEX2013	FS Sonne	2	Central Indian Ridge	outside INDEX claim	2013	2013-12-17	12:37:23	06:06	2890	-23.3978	69.2402	12:46	2821	-23.3929	69.2413	2275	MESO	WGS84	28	INDEX2013-62ROV	62ROV							ROV	Imaged only	DZMB	BGR/ GEOMAR	present	Identified only from imagery - forked morphotype	en	Human Observation	INDEX		1	2013-12-17_12-37-23_Sonne_INDEX2013-2_062ROV11_Logo.jpg	365 x 490	ROV Kiel 6000	Canon PowerShot G5	Animalia	Cnidaria	Anthozoa	Alcyonacea	Isididae
560	INDEX2013	FS Sonne	2	Central Indian Ridge	Cluster 3	2013	2013-12-17	09:26:17	06:06	2890	-23.3978	69.2402	12:46	2821	-23.3929	69.2413	2275	MESO	WGS84	28	INDEX2013-62ROV	62ROV							ROV	Imaged only	DZMB	BGR/ GEOMAR	present	Identified only from imagery	en	Human Observation	INDEX		1	2013-12-17_09-26-17_Sonne_INDEX2013-2_062ROV11_Logo.jpg	1626 x 677	ROV Kiel 6000	Canon PowerShot G5	Animalia	Cnidaria	Anthozoa	Alcyonacea	Isididae	Lepidisis
561	INDEX2013	FS Sonne	2	Central Indian Ridge	Cluster 3	2013	2013-12-17	12:24:14	06:06	2890	-23.3978	69.2402	12:46	2821	-23.3929	69.2413	2275	MESO	WGS84	28	INDEX2013-62ROV	62ROV							ROV	Imaged only	DZMB	BGR/ GEOMAR	present	Identified only from imagery	en	Human Observation	INDEX		1	2013-12-17_12-24-14_Sonne_INDEX2013-2_062ROV11_Logo.jpg	558 x 1480	ROV Kiel 6000	Canon PowerShot G5	Animalia	Cnidaria	Anthozoa	Alcyonacea	Isididae	Lepidisis
562	INDEX2013	FS Sonne	2	Central Indian Ridge	outside INDEX claim	2013	2013-12-17	09:26:37	06:06	2890	-23.3978	69.2402	12:46	2821	-23.3929	69.2413	2275	MESO	WGS84	28	INDEX2013-62ROV	62ROV							ROV	Imaged only	DZMB	BGR/ GEOMAR	present	Identified only from imagery	en	Human Observation	INDEX		1	2013-12-17_09-26-37_Sonne_INDEX2013-2_062ROV11_Logo.jpg	365 x 401	ROV Kiel 6000	Canon PowerShot G5	Animalia	Echinodermata	Crinoidea	Comatulida	Antedonidae	Bathymetra
563	INDEX2014	RV Pelagia	1	South East Indian Ridge	Cluster 6	2014	2014-11-12	00:12:40	21:23	3032	-25.9060	70.2245	00:25	3200	-25.8889	70.2078	2554	SEIR	WGS84	32	INDEX2014-24VS	24VS							VS	Imaged only	DZMB	NIOZ	present	Identified only from imagery	en	Human Observation	INDEX		1	20141113001240370.jpg	270 x 258	Video Sledge NIOZ	HD video camera frame grabs	Animalia	Cnidaria	Anthozoa	Actiniaria
564	INDEX2014	RV Pelagia	1	South East Indian Ridge	Cluster 6	2014	2014-11-17	22:46:34	21:23	3032	-25.9060	70.2245	00:25	3200	-25.8889	70.2078	2554	SEIR	WGS84	32	INDEX2014-24VS	24VS							VS	Imaged only	DZMB	NIOZ	present	Identified only from imagery	en	Human Observation	INDEX		1	20141112224634400.jpg	332 x 320	Video Sledge NIOZ	HD video camera frame grabs	Animalia	Cnidaria	Anthozoa	Actiniaria	Actinostolidae	Actinostola
565	INDEX2014	RV Pelagia	1	South East Indian Ridge	Cluster 8	2014	2014-11-17	05:43:58	04:55	3370	-26.1648	71.4790	10:25	3530	-26.1303	71.4361	5110	Pelagia	WGS84	35	INDEX2014-28VS	28VS							VS	Imaged only	DZMB	NIOZ	present	Identified only from imagery	en	Human Observation	INDEX		1	20141117054358230.jpg	494 x 324	Video Sledge NIOZ	HD video camera frame grabs	Animalia	Cnidaria	Anthozoa	Alcyonacea	Isididae	Lepidisis
566	INDEX2014	RV Pelagia	1	South East Indian Ridge	Cluster 8	2014	2013-12-17	09:37:06	04:55	3370	-26.1648	71.4790	10:25	3530	-26.1303	71.4361	5110	Pelagia	WGS84	35	INDEX2014-28VS	28VS							VS	Imaged only	DZMB	NIOZ	present	Identified only from imagery	en	Human Observation	INDEX		1	20141117093706428.jpg	371 x 343	Video Sledge NIOZ	HD video camera frame grabs	Animalia	Cnidaria	Anthozoa	Alcyonacea	Isididae	Lepidisis
567	INDEX2014	RV Pelagia	1	South East Indian Ridge	Cluster 6	2014	2014-11-12	22:23:10	21:23	3032	-25.9060	70.2245	00:25	3200	-25.8889	70.2078	2554	SEIR	WGS84	32	INDEX2014-24VS	24VS							VS	Imaged only	DZMB	NIOZ	present	Identified only from imagery - unbranched morphotype	en	Human Observation	INDEX		1	20141112222310408.jpg	282 x 301	Video Sledge NIOZ	HD video camera frame grabs	Animalia	Cnidaria	Anthozoa	Alcyonacea	Primnoidae
568	INDEX2014	RV Pelagia	1	South East Indian Ridge	Cluster 6	2014	2014-11-12	22:19:16	21:23	3032	-25.9060	70.2245	00:25	3200	-25.8889	70.2078	2554	SEIR	WGS84	32	INDEX2014-24VS	24VS							VS	Imaged only	DZMB	NIOZ	present	Identified only from imagery	en	Human Observation	INDEX		1	20141112221916368.jpg	286 x 305	Video Sledge NIOZ	HD video camera frame grabs	Animalia	Arthropoda	Malacostraca	Decapoda	Nematocarcinidae	Nematocarcinus
569	INDEX2014	RV Pelagia	1	South East Indian Ridge	Cluster 6	2014	2014-11-12	23:51:43	21:23	3032	-25.9060	70.2245	00:25	3200	-25.8889	70.2078	2554	SEIR	WGS84	32	INDEX2014-24VS	24VS							VS	Imaged only	DZMB	NIOZ	present	Identified only from imagery	en	Human Observation	INDEX		1	20141112235143378.jpg	305 x 347	Video Sledge NIOZ	HD video camera frame grabs	Animalia	Chordata	Actinopterygii	Aulopiformes	Bathysauridae	Bathysaurus
570	INDEX2014	RV Pelagia	1	South East Indian Ridge	Cluster 6	2014	2014-11-12	22:46:01	21:23	3032	-25.9060	70.2245	00:25	3200	-25.8889	70.2078	2554	SEIR	WGS84	32	INDEX2014-24VS	24VS							VS	Imaged only	DZMB	NIOZ	present	Identified only from imagery	en	Human Observation	INDEX		1	20141112224601400.jpg	263 x 259	Video Sledge NIOZ	HD video camera frame grabs	Animalia	Chordata	Actinopterygii	Aulopiformes	Ipnopidae	Ipnops
571	INDEX2014	RV Pelagia	1	South East Indian Ridge	Cluster 6	2014	2014-11-12	23:23:52	21:23	3032	-25.9060	70.2245	00:25	3200	-25.8889	70.2078	2554	SEIR	WGS84	32	INDEX2014-24VS	24VS							VS	Imaged only	DZMB	NIOZ	present	Identified only from imagery	en	Human Observation	INDEX		1	20141112232352389.jpg	464 x 371	Video Sledge NIOZ	HD video camera frame grabs	Animalia	Chordata	Actinopterygii	Notacanthiformes	Halosauridae	Aldrovandia
572	INDEX2014	RV Pelagia	1	South East Indian Ridge	Cluster 6	2014	2014-11-12	22:16:07	21:23	3032	-25.9060	70.2245	00:25	3200	-25.8889	70.2078	2554	SEIR	WGS84	32	INDEX2014-24VS	24VS							VS	Imaged only	DZMB	NIOZ	present	Identified only from imagery	en	Human Observation	INDEX		1	20141112221607371.jpg	305 x 231	Video Sledge NIOZ	HD video camera frame grabs	Animalia	Chordata	Actinopterygii	Ophidiiformes	Ophidiidae	Acanthonus
573	INDEX2014	RV Pelagia	1	South East Indian Ridge	Cluster 6	2014	2014-11-12	22:19:28	21:23	3032	-25.9060	70.2245	00:25	3200	-25.8889	70.2078	2554	SEIR	WGS84	32	INDEX2014-24VS	24VS							VS	Imaged only	DZMB	NIOZ	present	Identified only from imagery	en	Human Observation	INDEX		1	20141112221928369.jpg	197 x 193	Video Sledge NIOZ	HD video camera frame grabs	Animalia	Echinodermata	Holothuroidea	Synallactida	Synallactidae
574	INDEX2014	RV Pelagia	1	South East Indian Ridge	Cluster 6	2014	2014-11-12	22:26:10	21:23	3032	-25.9060	70.2245	00:25	3200	-25.8889	70.2078	2554	SEIR	WGS84	32	INDEX2014-24VS	24VS							VS	Imaged only	DZMB	NIOZ	present	Identified only from imagery	en	Human Observation	INDEX		1	20141112222610407.jpg	328 x 293	Video Sledge NIOZ	HD video camera frame grabs	Animalia	Echinodermata	Holothuroidea	Persiculida		Benthothuria
575	INDEX2014	RV Pelagia	1	South East Indian Ridge	Cluster 6	2014	2014-11-13	00:19:19	21:23	3032	-25.9060	70.2245	00:25	3200	-25.8889	70.2078	2554	SEIR	WGS84	32	INDEX2014-24VS	24VS							VS	Imaged only	DZMB	NIOZ	present	Identified only from imagery	en	Human Observation	INDEX		1	20141113001919404.jpg	317 x 301	Video Sledge NIOZ	HD video camera frame grabs	Animalia	Echinodermata	Holothuroidea	Synallactida	Synallactidae	Synallactes
576	INDEX2014	RV Pelagia	1	South East Indian Ridge	Cluster 8	2014	2014-11-17	09:30:18	04:55	3370	-26.1648	71.4790	10:25	3530	-26.1303	71.4361	5110	Pelagia	WGS84	35	INDEX2014-28VS	28VS							VS	Imaged only	DZMB	NIOZ	present	Identified only from imagery	en	Human Observation	INDEX		1	20141117093018457.jpg	259 x 243	Video Sledge NIOZ	HD video camera frame grabs	Animalia	Bryozoa	Gymnolaemata	Cheilostomatida
577	INDEX2014	RV Pelagia	1	South East Indian Ridge	Cluster 8	2014	2014-11-17	09:47:18	04:55	3370	-26.1648	71.4790	10:25	3530	-26.1303	71.4361	5110	Pelagia	WGS84	35	INDEX2014-28VS	28VS							VS	Imaged only	DZMB	NIOZ	present	Identified only from imagery	en	Human Observation	INDEX		1	20141117094718391.jpg	637 x 463	Video Sledge NIOZ	HD video camera frame grabs	Animalia	Chordata	Actinopterygii	Aulopiformes	Bathysauridae	Bathysaurus
578	INDEX2014	RV Pelagia	1	South East Indian Ridge	Cluster 8	2014	2014-11-17	09:06:27	04:55	3370	-26.1648	71.4790	10:25	3530	-26.1303	71.4361	5110	Pelagia	WGS84	35	INDEX2014-28VS	28VS							VS	Imaged only	DZMB	NIOZ	present	Identified only from imagery	en	Human Observation	INDEX		1	20141117090627548.jpg	286 x 282	Video Sledge NIOZ	HD video camera frame grabs	Animalia	Chordata	Actinopterygii	Notacanthiformes	Halosauridae	Aldrovandia
579	INDEX2014	RV Pelagia	1	South East Indian Ridge	Cluster 8	2014	2014-11-17	05:44:25	04:55	3370	-26.1648	71.4790	10:25	3530	-26.1303	71.4361	5110	Pelagia	WGS84	35	INDEX2014-28VS	28VS							VS	Imaged only	DZMB	NIOZ	present	Identified only from imagery	en	Human Observation	INDEX		1	20141117054425228.jpg	367 x 339	Video Sledge NIOZ	HD video camera frame grabs	Animalia	Echinodermata	Holothuroidea	Elasipodida	Elpidiidae
580	INDEX2014	RV Pelagia	1	South East Indian Ridge	Cluster 8	2014	2014-11-17	09:48:12	04:55	3370	-26.1648	71.4790	10:25	3530	-26.1303	71.4361	5110	Pelagia	WGS84	35	INDEX2014-28VS	28VS							VS	Imaged only	DZMB	NIOZ	present	Identified only from imagery	en	Human Observation	INDEX		1	20141117094812387.jpg	313 x 316	Video Sledge NIOZ	HD video camera frame grabs	Animalia	Echinodermata	Crinoidea	Comatulida	Pentametrocrinidae	Pentametrocrinus
581	INDEX2014	RV Pelagia	1	South East Indian Ridge	Cluster 8	2014	2014-11-17	08:12:18	04:55	3370	-26.1648	71.4790	10:25	3530	-26.1303	71.4361	5110	Pelagia	WGS84	35	INDEX2014-28VS	28VS							VS	Imaged only	DZMB	NIOZ	present	Identified only from imagery	en	Human Observation	INDEX		1	20141117081218750.jpg	460 x 378	Video Sledge NIOZ	HD video camera frame grabs	Animalia	Echinodermata	Asteroidea	Brisingida	Brisingidae	Hymenodiscus
582	INDEX2014	RV Pelagia	1	South East Indian Ridge	Cluster 8	2014	2014-11-17	09:08:09	04:55	3370	-26.1648	71.4790	10:25	3530	-26.1303	71.4361	5110	Pelagia	WGS84	35	INDEX2014-28VS	28VS							VS	Imaged only	DZMB	NIOZ	present	Identified only from imagery	en	Human Observation	INDEX		1	20141117090809540.jpg	390 x 328	Video Sledge NIOZ	HD video camera frame grabs	Animalia	Echinodermata	Asteroidea	Valvatida	Solasteridae
583	INDEX2014	RV Pelagia	1	South East Indian Ridge	Cluster 8	2014	2014-11-17	06:47:46	04:55	3370	-26.1648	71.4790	10:25	3530	-26.1303	71.4361	5110	Pelagia	WGS84	35	INDEX2014-28VS	28VS							VS	Imaged only	DZMB	NIOZ	present	Identified only from imagery - The structures resemble Luffamina atlantica from Rainbow area of Mid-Atlantic Ridge, but their identification as a foraminifera cannot be confirmed from photograph	en	Human Observation	INDEX		100	20141117064746029.jpg	699 x 467	Video Sledge NIOZ	HD video camera frame grabs	Chromista	Foraminifera	Monothalamea	Astrorhizoida	Arboramminidae	Luffammina
584	INDEX2014	RV Pelagia	1	South East Indian Ridge	Cluster 8	2014	2014-11-18	15:43:04	09:44	3677	-26.1544	71.4343	16:23	3722	-26.1612	71.4326	3985	Pelagia	WGS84	37	INDEX2014-31VS	31VS							VS	Imaged only	DZMB	NIOZ	present	Identified only from imagery	en	Human Observation	INDEX		1	20141118154304680.jpg	267 x 209	Video Sledge NIOZ	HD video camera frame grabs	Animalia	Annelida	Polychaeta	Sabellida	Sabellidae
585	INDEX2014	RV Pelagia	1	South East Indian Ridge	Cluster 8	2014	2014-11-18	16:07:01	09:44	3677	-26.1544	71.4343	16:23	3722	-26.1612	71.4326	3985	Pelagia	WGS84	37	INDEX2014-31VS	31VS							VS	Imaged only	DZMB	NIOZ	present	Identified only from imagery	en	Human Observation	INDEX		1	20141118160701671.jpg	398 x 347	Video Sledge NIOZ	HD video camera frame grabs	Animalia	Arthropoda	Malacostraca	Decapoda	Munidopsidae	Munidopsis
586	INDEX2014	RV Pelagia	1	South East Indian Ridge	Cluster 8	2014	2014-11-18	16:15:01	09:44	3677	-26.1544	71.4343	16:23	3722	-26.1612	71.4326	3985	Pelagia	WGS84	37	INDEX2014-31VS	31VS							VS	Imaged only	DZMB	NIOZ	present	Identified only from imagery	en	Human Observation	INDEX		1	20141118161501668.jpg	433 x 490	Video Sledge NIOZ	HD video camera frame grabs	Animalia	Chordata	Actinopterygii	Ophidiiformes	Ophidiidae	Bassozetus
587	INDEX2014	RV Pelagia	1	South East Indian Ridge	Cluster 8	2014	2014-11-18	10:14:40	09:44	3677	-26.1544	71.4343	16:23	3722	-26.1612	71.4326	3985	Pelagia	WGS84	37	INDEX2014-31VS	31VS							VS	Imaged only	DZMB	NIOZ	present	Identified only from imagery	en	Human Observation	INDEX		1	20141118101440669.jpg	320 x 293	Video Sledge NIOZ	HD video camera frame grabs	Animalia	Cnidaria	Anthozoa	Actiniaria
588	INDEX2014	RV Pelagia	1	South East Indian Ridge	Cluster 8	2014	2014-11-18	15:54:58	09:44	3677	-26.1544	71.4343	16:23	3722	-26.1612	71.4326	3985	Pelagia	WGS84	37	INDEX2014-31VS	31VS							VS	Imaged only	DZMB	NIOZ	present	Identified only from imagery	en	Human Observation	INDEX		1	20141118155458676.jpg	413 x 335	Video Sledge NIOZ	HD video camera frame grabs	Animalia	Cnidaria	Anthozoa	Actiniaria	Actinostolidae	Actinostola
589	INDEX2014	RV Pelagia	1	South East Indian Ridge	Cluster 8	2014	2014-11-18	11:54:40	09:44	3677	-26.1544	71.4343	16:23	3722	-26.1612	71.4326	3985	Pelagia	WGS84	37	INDEX2014-31VS	31VS							VS	Imaged only	DZMB	NIOZ	present	Identified only from imagery	en	Human Observation	INDEX		1	20141118115440675.jpg	336 x 366	Video Sledge NIOZ	HD video camera frame grabs	Animalia	Cnidaria	Anthozoa	Alcyonacea	Alcyoniidae	Anthomastus
590	INDEX2014	RV Pelagia	1	South East Indian Ridge	Cluster 8	2014	2014-11-18	10:26:31	09:44	3677	-26.1544	71.4343	16:23	3722	-26.1612	71.4326	3985	Pelagia	WGS84	37	INDEX2014-31VS	31VS							VS	Imaged only	DZMB	NIOZ	present	Identified only from imagery	en	Human Observation	INDEX		1	20141118102631665.jpg	263 x 263	Video Sledge NIOZ	HD video camera frame grabs	Animalia	Echinodermata	Asteroidea	Brisingida	Freyellidae
591	INDEX2014	RV Pelagia	1	South East Indian Ridge	Cluster 8	2014	2014-11-18	11:54:01	09:44	3677	-26.1544	71.4343	16:23	3722	-26.1612	71.4326	3985	Pelagia	WGS84	37	INDEX2014-31VS	31VS							VS	Imaged only	DZMB	NIOZ	present	Identified only from imagery	en	Human Observation	INDEX		1	20141118115401675.jpg	232 x 282	Video Sledge NIOZ	HD video camera frame grabs	Animalia	Echinodermata	Crinoidea	Hyocrinida	Hyocrinidae
592	INDEX2014	RV Pelagia	1	South East Indian Ridge	Cluster 8	2014	2014-11-18	16:01:04	09:44	3677	-26.1544	71.4343	16:23	3722	-26.1612	71.4326	3985	Pelagia	WGS84	37	INDEX2014-31VS	31VS							VS	Imaged only	DZMB	NIOZ	present	Identified only from imagery	en	Human Observation	INDEX		1	20141118160104673.jpg	297 x 254	Video Sledge NIOZ	HD video camera frame grabs	Animalia	Echinodermata	Holothuroidea	Synallactida	Synallactidae
593	INDEX2014	RV Pelagia	1	South East Indian Ridge	Cluster 8	2014	2014-11-18	15:23:46	09:44	3677	-26.1544	71.4343	16:23	3722	-26.1612	71.4326	3985	Pelagia	WGS84	37	INDEX2014-31VS	31VS							VS	Imaged only	DZMB	NIOZ	present	Identified only from imagery - The structures resemble Luffamina atlantica from Rainbow area of Mid-Atlantic Ridge, but their identification as a foraminifera cannot be confirmed from photograph	en	Human Observation	INDEX		100	20141118152346646.jpg	518 x 409	Video Sledge NIOZ	HD video camera frame grabs	Chromista	Foraminifera	Monothalamea	Astrorhizoida	Arboramminidae	Luffammina
594	INDEX2014	RV Pelagia	1	South East Indian Ridge	Cluster 8	2014	2014-11-18	09:57:16	09:44	3677	-26.1544	71.4343	16:23	3722	-26.1612	71.4326	3985	Pelagia	WGS84	37	INDEX2014-31VS	31VS							VS	Imaged only	DZMB	NIOZ	present	Identified only from imagery	en	Human Observation	INDEX		1	20141118095716677.jpg	443 x 385	Video Sledge NIOZ	HD video camera frame grabs	Animalia	Cnidaria	Anthozoa	Actiniaria	Kadosactinidae	Maractis
595	INDEX2014	RV Pelagia	1	South East Indian Ridge	Cluster 8	2014	2014-11-18	16:04:31	09:44	3677	-26.1544	71.4343	16:23	3722	-26.1612	71.4326	3985	Pelagia	WGS84	37	INDEX2014-31VS	31VS							VS	Imaged only	DZMB	NIOZ	present	Identified only from imagery	en	Human Observation	INDEX		1	20141118160431672.jpg	780 x 698	Video Sledge NIOZ	HD video camera frame grabs	Animalia	Cnidaria	Anthozoa	Actiniaria	Kadosactinidae	Maractis
596	INDEX2014	RV Pelagia	1	South East Indian Ridge	Cluster 8	2014	2014-11-18	16:05:58	09:44	3677	-26.1544	71.4343	16:23	3722	-26.1612	71.4326	3985	Pelagia	WGS84	37	INDEX2014-31VS	31VS							VS	Imaged only	DZMB	NIOZ	present	Identified only from imagery	en	Human Observation	INDEX		1	20141118160558671.jpg	522 x 444	Video Sledge NIOZ	HD video camera frame grabs	Animalia	Cnidaria	Anthozoa	Actiniaria	Kadosactinidae	Maractis
597	INDEX2014	RV Pelagia	1	South East Indian Ridge	Cluster 8	2014	2014-11-19	11:45:36	03:55	3678	-26.1526	71.4342	11:54	3702	-26.1552	71.4366	2835	Pelagia	WGS84	37	INDEX2014-33VS	33VS							VS	Imaged only	DZMB	NIOZ	present	Identified only from imagery	en	Human Observation	INDEX		1	20141119114536181.jpg	603 x 498	Video Sledge NIOZ	HD video camera frame grabs	Animalia	Arthropoda	Malacostraca	Decapoda	Alvinocarididae	Rimicaris
598	INDEX2014	RV Pelagia	1	South East Indian Ridge	Cluster 8	2014	2014-11-19	11:51:51	03:55	3678	-26.1526	71.4342	11:54	3702	-26.1552	71.4366	2835	Pelagia	WGS84	37	INDEX2014-33VS	33VS							VS	Imaged only	DZMB	NIOZ	present	Identified only from imagery	en	Human Observation	INDEX		1	20141119115151179.jpg	437 x 386	Video Sledge NIOZ	HD video camera frame grabs	Animalia	Mollusca	Gastropoda	Neogastropoda	Raphitomidae	Phymorhynchus
599	INDEX2014	RV Pelagia	1	South East Indian Ridge	Cluster 8	2014	2014-11-19	11:51:03	03:55	3678	-26.1526	71.4342	11:54	3702	-26.1552	71.4366	2835	Pelagia	WGS84	37	INDEX2014-33VS	33VS							VS	Imaged only	DZMB	NIOZ	present	Identified only from imagery	en	Human Observation	INDEX		100	20141119115103178.jpg	950 x 779	Video Sledge NIOZ	HD video camera frame grabs	Animalia	Mollusca	Bivalvia	Mytilida	Mytilidae	Bathymodiolus
600	INDEX2014	RV Pelagia	1	South East Indian Ridge	Cluster 8	2014	2014-11-19	11:50:09	03:55	3678	-26.1526	71.4342	11:54	3702	-26.1552	71.4366	2835	Pelagia	WGS84	37	INDEX2014-33VS	33VS							VS	Imaged only	DZMB	NIOZ	present	Identified only from imagery	en	Human Observation	INDEX		6	20141119115009180.jpg	552 x 397	Video Sledge NIOZ	HD video camera frame grabs	Animalia	Mollusca	Gastropoda	Neogastropoda	Raphitomidae	Phymorhynchus
601	INDEX2014	RV Pelagia	1	South East Indian Ridge	Cluster 8	2014	2014-11-19	11:51:18	03:55	3678	-26.1526	71.4342	11:54	3702	-26.1552	71.4366	2835	Pelagia	WGS84	37	INDEX2014-33VS	33VS							VS	Imaged only	DZMB	NIOZ	present	Identified only from imagery	en	Human Observation	INDEX		2	20141119115118178.jpg	626 x 432	Video Sledge NIOZ	HD video camera frame grabs	Animalia	Echinodermata	Holothuroidea	Apodida	Chiridotidae	Chiridota
602	INDEX2014	RV Pelagia	1	South East Indian Ridge	Cluster 8	2014	2014-11-19	11:50:09	03:55	3678	-26.1526	71.4342	11:54	3702	-26.1552	71.4366	2835	Pelagia	WGS84	37	INDEX2014-33VS	33VS							VS	Imaged only	DZMB	NIOZ	present	Identified only from imagery	en	Human Observation	INDEX		4	20141119115009180.jpg	552 x 397	Video Sledge NIOZ	HD video camera frame grabs	Animalia	Arthropoda	Malacostraca	Decapoda	Bythograeidae	Austinograea
603	INDEX2014	RV Pelagia	1	South East Indian Ridge	Cluster 8	2014	2014-11-19	04:18:40	03:55	3678	-26.1526	71.4342	11:54	3702	-26.1552	71.4366	2835	Pelagia	WGS84	37	INDEX2014-33VS	33VS							VS	Imaged only	DZMB	NIOZ	present	Identified only from imagery	en	Human Observation	INDEX		1	20141119041840031.jpg	309 x 224	Video Sledge NIOZ	HD video camera frame grabs	Animalia	Arthropoda	Malacostraca	Decapoda	Aristeidae	Cerataspis
604	INDEX2014	RV Pelagia	1	South East Indian Ridge	Cluster 8	2014	2014-11-19	10:02:15	03:55	3678	-26.1526	71.4342	11:54	3702	-26.1552	71.4366	2835	Pelagia	WGS84	37	INDEX2014-33VS	33VS							VS	Imaged only	DZMB	NIOZ	present	Identified only from imagery	en	Human Observation	INDEX		1	20141119100215173.jpg	255 x 235	Video Sledge NIOZ	HD video camera frame grabs	Animalia	Arthropoda	Malacostraca	Decapoda	Munidopsidae	Munidopsis
605	INDEX2014	RV Pelagia	1	South East Indian Ridge	Cluster 8	2014	2014-11-19	10:06:57	03:55	3678	-26.1526	71.4342	11:54	3702	-26.1552	71.4366	2835	Pelagia	WGS84	37	INDEX2014-33VS	33VS							VS	Imaged only	DZMB	NIOZ	present	Identified only from imagery	en	Human Observation	INDEX		1	20141119100657170.jpg	252 x 255	Video Sledge NIOZ	HD video camera frame grabs	Animalia	Cnidaria	Anthozoa	Actiniaria
606	INDEX2014	RV Pelagia	1	South East Indian Ridge	Cluster 8	2014	2014-11-19	10:45:06	03:55	3678	-26.1526	71.4342	11:54	3702	-26.1552	71.4366	2835	Pelagia	WGS84	37	INDEX2014-33VS	33VS							VS	Imaged only	DZMB	NIOZ	present	Identified only from imagery	en	Human Observation	INDEX		1	20141119104506198.jpg	429 x 313	Video Sledge NIOZ	HD video camera frame grabs	Animalia	Cnidaria	Anthozoa	Actiniaria
607	INDEX2014	RV Pelagia	1	South East Indian Ridge	Cluster 8	2014	2014-11-19	04:52:46	03:55	3678	-26.1526	71.4342	11:54	3702	-26.1552	71.4366	2835	Pelagia	WGS84	37	INDEX2014-33VS	33VS							VS	Imaged only	DZMB	NIOZ	present	Identified only from imagery	en	Human Observation	INDEX		1	20141119045246019.jpg	366 x 285	Video Sledge NIOZ	HD video camera frame grabs	Animalia	Echinodermata	Crinoidea	Comatulida	Antedonidae
608	INDEX2014	RV Pelagia	1	South East Indian Ridge	Cluster 8	2014	2014-11-19	11:31:03	03:55	3678	-26.1526	71.4342	11:54	3702	-26.1552	71.4366	2835	Pelagia	WGS84	37	INDEX2014-33VS	33VS							VS	Imaged only	DZMB	NIOZ	present	Identified only from imagery	en	Human Observation	INDEX		1	20141119113103186.jpg	1020 x 903	Video Sledge NIOZ	HD video camera frame grabs	Animalia	Cnidaria	Anthozoa	Actiniaria	Kadosactinidae	Maractis
609	INDEX2014	RV Pelagia	1	South East Indian Ridge	Cluster 8	2014	2014-11-19	11:37:21	03:55	3678	-26.1526	71.4342	11:54	3702	-26.1552	71.4366	2835	Pelagia	WGS84	37	INDEX2014-33VS	33VS							VS	Imaged only	DZMB	NIOZ	present	Identified only from imagery	en	Human Observation	INDEX		1	20141119113721182.jpg	1128 x 868	Video Sledge NIOZ	HD video camera frame grabs	Animalia	Cnidaria	Anthozoa	Actiniaria	Kadosactinidae	Maractis
610	INDEX2014	RV Pelagia	1	South East Indian Ridge	Cluster 8	2014	2014-11-19	11:47:03	03:55	3678	-26.1526	71.4342	11:54	3702	-26.1552	71.4366	2835	Pelagia	WGS84	37	INDEX2014-33VS	33VS							VS	Imaged only	DZMB	NIOZ	present	Identified only from imagery	en	Human Observation	INDEX		1	20141119114703180.jpg	919 x 775	Video Sledge NIOZ	HD video camera frame grabs	Animalia	Cnidaria	Anthozoa	Actiniaria	Kadosactinidae	Maractis
611	INDEX2014	RV Pelagia	1	South East Indian Ridge	Cluster 8	2014	2014-11-19	09:55:57	03:55	3678	-26.1526	71.4342	11:54	3702	-26.1552	71.4366	2835	Pelagia	WGS84	37	INDEX2014-33VS	33VS							VS	Imaged only	DZMB	NIOZ	present	Identified only from imagery	en	Human Observation	INDEX		1	20141119095557174.jpg	490 x 532	Video Sledge NIOZ	HD video camera frame grabs	Animalia	Cnidaria	Anthozoa	Alcyonacea	Clavulariidae
612	INDEX2014	RV Pelagia	1	South East Indian Ridge	Cluster 9	2014	2014-11-28	04:58:07	04:30	2700	-26.6424	71.9244	07:57	2735	-26.6204	71.9030	3228	SEIR	WGS84	27	INDEX2014-43VS	43VS							VS	Imaged only	DZMB	NIOZ	present	Identified only from imagery	en	Human Observation	INDEX		1	20141128045807160.jpg	317 x 355	Video Sledge NIOZ	HD video camera frame grabs	Animalia	Echinodermata	Holothuroidea	Elasipodida	Psychropotidae	Benthodytes
613	INDEX2014	RV Pelagia	1	South East Indian Ridge	Cluster 9	2014	2014-11-28	05:27:13	04:30	2700	-26.6424	71.9244	07:57	2735	-26.6204	71.9030	3228	SEIR	WGS84	27	INDEX2014-43VS	43VS							VS	Imaged only	DZMB	NIOZ	present	Identified only from imagery	en	Human Observation	INDEX		1	20141128052713172.jpg	386 x 285	Video Sledge NIOZ	HD video camera frame grabs	Animalia	Arthropoda	Malacostraca	Decapoda	Aristeidae	Cerataspis
614	INDEX2014	RV Pelagia	1	South East Indian Ridge	Cluster 9	2014	2014-11-28	12:22:21	11:24	3346	-26.5645	71.9780	15:14	3600	-26.5389	71.9627	2739	SEIR	WGS84	36	INDEX2014-44VS	44VS							VS	Imaged only	DZMB	NIOZ	present	Identified only from imagery	en	Human Observation	INDEX		1	20141128122221019.jpg	305 x 339	Video Sledge NIOZ	HD video camera frame grabs	Animalia	Arthropoda	Malacostraca	Decapoda	Munidopsidae	Munidopsis
615	INDEX2014	RV Pelagia	1	South East Indian Ridge	Cluster 9	2014	2014-11-28	07:25:34	04:30	2700	-26.6424	71.9244	07:57	2735	-26.6204	71.9030	3228	SEIR	WGS84	27	INDEX2014-43VS	43VS							VS	Imaged only	DZMB	NIOZ	present	Identified only from imagery	en	Human Observation	INDEX		1	20141128072534144.jpg	444 x 463	Video Sledge NIOZ	HD video camera frame grabs	Animalia	Chordata	Actinopterygii	Aulopiformes	Bathysauridae	Bathysaurus
616	INDEX2014	RV Pelagia	1	South East Indian Ridge	Cluster 9	2014	2014-11-28	12:35:03	11:24	3346	-26.5645	71.9780	15:14	3600	-26.5389	71.9627	2739	SEIR	WGS84	36	INDEX2014-44VS	44VS							VS	Imaged only	DZMB	NIOZ	present	Identified only from imagery	en	Human Observation	INDEX		1	20141128123503016.jpg	452 x 363	Video Sledge NIOZ	HD video camera frame grabs	Animalia	Chordata	Actinopterygii	Notacanthiformes	Halosauridae	Aldrovandia
617	INDEX2014	RV Pelagia	1	South East Indian Ridge	Cluster 9	2014	2014-11-28	05:23:34	04:30	2700	-26.6424	71.9244	07:57	2735	-26.6204	71.9030	3228	SEIR	WGS84	27	INDEX2014-43VS	43VS							VS	Imaged only	DZMB	NIOZ	present	Identified only from imagery	en	Human Observation	INDEX		1	20141128052334150.jpg	317 x 301	Video Sledge NIOZ	HD video camera frame grabs	Animalia	Chordata	Actinopterygii	Ophidiiformes	Ophidiidae	Acanthonus
618	INDEX2014	RV Pelagia	1	South East Indian Ridge	Cluster 9	2014	2014-11-28	12:40:54	11:24	3346	-26.5645	71.9780	15:14	3600	-26.5389	71.9627	2739	SEIR	WGS84	36	INDEX2014-44VS	44VS							VS	Imaged only	DZMB	NIOZ	present	Identified only from imagery	en	Human Observation	INDEX		1	20141128124054014.jpg	398 x 467	Video Sledge NIOZ	HD video camera frame grabs	Animalia	Chordata	Actinopterygii	Ophidiiformes	Ophidiidae	Bassozetus
619	INDEX2014	RV Pelagia	1	South East Indian Ridge	Cluster 9	2014	2014-11-28	14:12:45	11:24	3346	-26.5645	71.9780	15:14	3600	-26.5389	71.9627	2739	SEIR	WGS84	36	INDEX2014-44VS	44VS							VS	Imaged only	DZMB	NIOZ	present	Identified only from imagery	en	Human Observation	INDEX		1	20141128141245017.jpg	444 x 397	Video Sledge NIOZ	HD video camera frame grabs	Animalia	Cnidaria	Anthozoa	Actiniaria	Bathyphelliidae	Bathyphellia
620	INDEX2014	RV Pelagia	1	South East Indian Ridge	Cluster 9	2014	2014-11-28	04:55:10	04:30	2700	-26.6424	71.9244	07:57	2735	-26.6204	71.9030	3228	SEIR	WGS84	27	INDEX2014-43VS	43VS							VS	Imaged only	DZMB	NIOZ	present	Identified only from imagery	en	Human Observation	INDEX		1	20141128045510172.jpg	560 x 482	Video Sledge NIOZ	HD video camera frame grabs	Animalia	Cnidaria	Anthozoa	Alcyonacea	Isididae	Lepidisis
621	INDEX2014	RV Pelagia	1	South East Indian Ridge	Cluster 9	2014	2014-11-28	13:04:50	11:24	3346	-26.5645	71.9780	15:14	3600	-26.5389	71.9627	2739	SEIR	WGS84	36	INDEX2014-44VS	44VS							VS	Imaged only	DZMB	NIOZ	present	Identified only from imagery	en	Human Observation	INDEX		1	20141128130450999.jpg	444 x 339	Video Sledge NIOZ	HD video camera frame grabs	Animalia	Echinodermata	Asteroidea	Brisingida	Freyellidae
622	INDEX2014	RV Pelagia	1	South East Indian Ridge	Cluster 9	2014	2014-11-28	06:46:58	04:30	2700	-26.6424	71.9244	07:57	2735	-26.6204	71.9030	3228	SEIR	WGS84	27	INDEX2014-43VS	43VS							VS	Imaged only	DZMB	NIOZ	present	Identified only from imagery	en	Human Observation	INDEX		1	20141128064658175.jpg	452 x 397	Video Sledge NIOZ	HD video camera frame grabs	Animalia	Echinodermata	Echinoidea	Echinothurioida	Echinothuriidae	Hapalosoma
623	INDEX2014	RV Pelagia	1	South East Indian Ridge	Cluster 9	2014	2014-11-28	05:50:16	04:30	2700	-26.6424	71.9244	07:57	2735	-26.6204	71.9030	3228	SEIR	WGS84	27	INDEX2014-43VS	43VS							VS	Imaged only	DZMB	NIOZ	present	Identified only from imagery	en	Human Observation	INDEX		1	20141128055016149.jpg	761 x 471	Video Sledge NIOZ	HD video camera frame grabs	Animalia	Echinodermata	Holothuroidea	Persiculida	Pseudostichopodidae	Pseudostichopus
624	INDEX2014	RV Pelagia	1	South East Indian Ridge	Cluster 9	2014	2014-11-28	14:49:33	11:24	3346	-26.5645	71.9780	15:14	3600	-26.5389	71.9627	2739	SEIR	WGS84	36	INDEX2014-44VS	44VS							VS	Imaged only	DZMB	NIOZ	present	Identified only from imagery	en	Human Observation	INDEX		1	20141128144933006.jpg	456 x 421	Video Sledge NIOZ	HD video camera frame grabs	Animalia	Echinodermata	Holothuroidea	Synallactida	Synallactidae
625	INDEX2014	RV Pelagia	1	South East Indian Ridge	Cluster 9	2014	2014-11-28	05:35:43	04:30	2700	-26.6424	71.9244	07:57	2735	-26.6204	71.9030	3228	SEIR	WGS84	27	INDEX2014-43VS	43VS							VS	Imaged only	DZMB	NIOZ	present	Identified only from imagery	en	Human Observation	INDEX		1	20141128053543143.jpg	332 x 301	Video Sledge NIOZ	HD video camera frame grabs	Animalia	Echinodermata	Holothuroidea	Synallactida	Synallactidae
626	INDEX2014	RV Pelagia	1	South East Indian Ridge	Cluster 9	2014	2014-11-28	14:50:57	11:24	3346	-26.5645	71.9780	15:14	3600	-26.5389	71.9627	2739	SEIR	WGS84	36	INDEX2014-44VS	44VS							VS	Imaged only	DZMB	NIOZ	present	Identified only from imagery	en	Human Observation	INDEX		1	20141128145057005.jpg	618 x 374	Video Sledge NIOZ	HD video camera frame grabs	Animalia	Echinodermata	Asteroidea	Velatida	Myxasteridae	Asthenactis
627	INDEX2014	RV Pelagia	1	South East Indian Ridge	Cluster 9	2014	2014-11-28	12:48:48	11:24	3346	-26.5645	71.9780	15:14	3600	-26.5389	71.9627	2739	SEIR	WGS84	36	INDEX2014-44VS	44VS							VS	Imaged only	DZMB	NIOZ	present	Identified only from imagery	en	Human Observation	INDEX		1	20141128124848010.jpg	382 x 424	Video Sledge NIOZ	HD video camera frame grabs	Animalia	Echinodermata	Echinoidea
628	INDEX2014	RV Pelagia	1	South East Indian Ridge	Cluster 9	2014	2014-11-28	11:29:03	11:24	3346	-26.5645	71.9780	15:14	3600	-26.5389	71.9627	2739	SEIR	WGS84	36	INDEX2014-44VS	44VS							VS	Imaged only	DZMB	NIOZ	present	Identified only from imagery	en	Human Observation	INDEX		1	20141128112903004.jpg	359 x 308	Video Sledge NIOZ	HD video camera frame grabs	Animalia	Echinodermata	Holothuroidea	Elasipodida	Elpidiidae
629	INDEX2014	RV Pelagia	1	South East Indian Ridge	Cluster 9	2014	2014-11-28	07:48:43	04:30	2700	-26.6424	71.9244	07:57	2735	-26.6204	71.9030	3228	SEIR	WGS84	27	INDEX2014-43VS	43VS							VS	Imaged only	DZMB	NIOZ	present	Identified only from imagery	en	Human Observation	INDEX		1	20141128074843177.jpg	413 x 378	Video Sledge NIOZ	HD video camera frame grabs	Animalia	Echinodermata	Holothuroidea	Persiculida	Pseudostichopodidae	Pseudostichopus
630	INDEX2014	RV Pelagia	1	South East Indian Ridge	Cluster 9	2014	2014-11-28	12:45:42	11:24	3346	-26.5645	71.9780	15:14	3600	-26.5389	71.9627	2739	SEIR	WGS84	36	INDEX2014-44VS	44VS							VS	Imaged only	DZMB	NIOZ	present	Identified only from imagery	en	Human Observation	INDEX		1	20141128124542012.jpg	324 x 531	Video Sledge NIOZ	HD video camera frame grabs	Animalia	Hemichordata	Enteropneusta	Enteropneusta	Torquaratoridae
631	INDEX2014	RV Pelagia	1	South East Indian Ridge	Cluster 8	2014	2014-11-29	09:35:48	05:49	3709	-26.1380	71.4089	10:59	3680	-26.1260	71.4020	2942	Pelagia	WGS84	37	INDEX2014-46VS	46VS							VS	Imaged only	DZMB	NIOZ	present	Identified only from imagery	en	Human Observation	INDEX		1	20141129093548695.jpg	386 x 297	Video Sledge NIOZ	HD video camera frame grabs	Animalia	Annelida	Polychaeta	Sabellida	Sabellidae
632	INDEX2014	RV Pelagia	1	South East Indian Ridge	Cluster 8	2014	2014-11-29	14:45:27	14:00	3685	-26.1369	71.4090	16:16	3693	-26.1288	71.4117	1067	Pelagia	WGS84	37	INDEX2014-47VS	47VS							VS	Imaged only	DZMB	NIOZ	present	Identified only from imagery	en	Human Observation	INDEX		1	20141129144527941.jpg	305 x 262	Video Sledge NIOZ	HD video camera frame grabs	Animalia	Annelida	Polychaeta	Sabellida	Sabellidae
633	INDEX2014	RV Pelagia	1	South East Indian Ridge	Cluster 8	2014	2014-11-29	09:26:15	05:49	3709	-26.1380	71.4089	10:59	3680	-26.1260	71.4020	2942	Pelagia	WGS84	37	INDEX2014-46VS	46VS							VS	Imaged only	DZMB	NIOZ	present	Identified only from imagery	en	Human Observation	INDEX		1	20141129092615698.jpg	251 x 266	Video Sledge NIOZ	HD video camera frame grabs	Animalia	Bryozoa	Gymnolaemata	Cheilostomatida
634	INDEX2014	RV Pelagia	1	South East Indian Ridge	Cluster 8	2014	2014-11-29	08:28:36	05:49	3709	-26.1380	71.4089	10:59	3680	-26.1260	71.4020	2942	Pelagia	WGS84	37	INDEX2014-46VS	46VS							VS	Imaged only	DZMB	NIOZ	present	Identified only from imagery	en	Human Observation	INDEX		1	20141129082836717.jpg	305 x 297	Video Sledge NIOZ	HD video camera frame grabs	Animalia	Cnidaria	Anthozoa	Actiniaria
635	INDEX2014	RV Pelagia	1	South East Indian Ridge	Cluster 8	2014	2014-11-29	14:20:33	14:00	3685	-26.1369	71.4090	16:16	3693	-26.1288	71.4117	1067	Pelagia	WGS84	37	INDEX2014-47VS	47VS							VS	Imaged only	DZMB	NIOZ	present	Identified only from imagery	en	Human Observation	INDEX		1	20141129142033909.jpg	301 x 285	Video Sledge NIOZ	HD video camera frame grabs	Animalia	Cnidaria	Anthozoa	Actiniaria
636	INDEX2014	RV Pelagia	1	South East Indian Ridge	Cluster 8	2014	2014-11-29	10:23:57	05:49	3709	-26.1380	71.4089	10:59	3680	-26.1260	71.4020	2942	Pelagia	WGS84	37	INDEX2014-46VS	46VS							VS	Imaged only	DZMB	NIOZ	present	Identified only from imagery	en	Human Observation	INDEX		1	20141129102357720.jpg	317 x 301	Video Sledge NIOZ	HD video camera frame grabs	Animalia	Cnidaria	Anthozoa	Actiniaria	Bathyphelliidae	Bathyphellia
637	INDEX2014	RV Pelagia	1	South East Indian Ridge	Cluster 8	2014	2014-11-29	15:37:06	14:00	3685	-26.1369	71.4090	16:16	3693	-26.1288	71.4117	1067	Pelagia	WGS84	37	INDEX2014-47VS	47VS							VS	Imaged only	DZMB	NIOZ	present	Identified only from imagery	en	Human Observation	INDEX		1	20141129153706925.jpg	317 x 278	Video Sledge NIOZ	HD video camera frame grabs	Animalia	Cnidaria	Anthozoa	Actiniaria	Bathyphelliidae	Bathyphellia
638	INDEX2014	RV Pelagia	1	South East Indian Ridge	Cluster 8	2014	2014-11-29	16:16:06	14:00	3685	-26.1369	71.4090	16:16	3693	-26.1288	71.4117	1067	Pelagia	WGS84	37	INDEX2014-47VS	47VS							VS	Imaged only	DZMB	NIOZ	present	Identified only from imagery - unbranched morphotype	en	Human Observation	INDEX		1	20141129161606927.jpg	313 x 289	Video Sledge NIOZ	HD video camera frame grabs	Animalia	Cnidaria	Anthozoa	Alcyonacea	Primnoidae
639	INDEX2014	RV Pelagia	1	South East Indian Ridge	Cluster 8	2014	2014-11-29	10:03:45	05:49	3709	-26.1380	71.4089	10:59	3680	-26.1260	71.4020	2942	Pelagia	WGS84	37	INDEX2014-46VS	46VS							VS	Imaged only	DZMB	NIOZ	present	Identified only from imagery	en	Human Observation	INDEX		1	20141129100345727.jpg	232 x 216	Video Sledge NIOZ	HD video camera frame grabs	Animalia	Echinodermata	Crinoidea	Hyocrinida	Hyocrinidae
640	INDEX2014	RV Pelagia	1	South East Indian Ridge	Cluster 8	2014	2014-11-29	14:42:00	14:00	3685	-26.1369	71.4090	16:16	3693	-26.1288	71.4117	1067	Pelagia	WGS84	37	INDEX2014-47VS	47VS							VS	Imaged only	DZMB	NIOZ	present	Identified only from imagery	en	Human Observation	INDEX		1	20141129144200943.jpg	448 x 413	Video Sledge NIOZ	HD video camera frame grabs	Animalia	Echinodermata	Crinoidea	Hyocrinida	Hyocrinidae
641	INDEX2014	RV Pelagia	1	South East Indian Ridge	Cluster 8	2014	2014-11-29	15:38:51	14:00	3685	-26.1369	71.4090	16:16	3693	-26.1288	71.4117	1067	Pelagia	WGS84	37	INDEX2014-47VS	47VS							VS	Imaged only	DZMB	NIOZ	present	Identified only from imagery	en	Human Observation	INDEX		1	20141129153851924.jpg	321 x 274	Video Sledge NIOZ	HD video camera frame grabs	Animalia	Echinodermata	Holothuroidea	Synallactida	Synallactidae	Synallactes
642	INDEX2014	RV Pelagia	1	South East Indian Ridge	Cluster 8	2014	2014-11-29	14:58:33	14:00	3685	-26.1369	71.4090	16:16	3693	-26.1288	71.4117	1067	Pelagia	WGS84	37	INDEX2014-47VS	47VS							VS	Imaged only	DZMB	NIOZ	present	Identified only from imagery	en	Human Observation	INDEX		1	20141129145833939.jpg	317 x 313	Video Sledge NIOZ	HD video camera frame grabs	Animalia	Echinodermata	Holothuroidea	Synallactida	Synallactidae
643	INDEX2014	RV Pelagia	1	South East Indian Ridge	Cluster 8	2014	2014-11-29	14:48:51	14:00	3685	-26.1369	71.4090	16:16	3693	-26.1288	71.4117	1067	Pelagia	WGS84	37	INDEX2014-47VS	47VS							VS	Imaged only	DZMB	NIOZ	present	Identified only from imagery - The structures resemble Luffamina atlantica from Rainbow area of Mid-Atlantic Ridge, but their identification as a foraminifera cannot be confirmed from photograph	en	Human Observation	INDEX		100	20141129144851942.jpg	309 x 328	Video Sledge NIOZ	HD video camera frame grabs	Chromista	Foraminifera	Monothalamea	Astrorhizoida	Arboramminidae	Luffammina
644	INDEX2014	RV Pelagia	1	South East Indian Ridge	Cluster 8	2014	2014-11-29	15:09:57	14:00	3685	-26.1369	71.4090	16:16	3693	-26.1288	71.4117	1067	Pelagia	WGS84	37	INDEX2014-47VS	47VS							VS	Imaged only	DZMB	NIOZ	present	Identified only from imagery - it is impossible to confirm the generic identification from photographs	en	Human Observation	INDEX		1	20141129150957933.jpg	382 x 354	Video Sledge NIOZ	HD video camera frame grabs	Chromista	Foraminifera	Monothalamea		Psamminidae	Psammina
645	INDEX2014	RV Pelagia	1	South East Indian Ridge	Cluster 8	2014	2014-11-30	07:50:50	05:59	3698	-26.1337	71.4222	08:44	3637	-26.1287	71.4043	2108	Pelagia	WGS84	36	INDEX2014-49VS	49VS							VS	Imaged only	DZMB	NIOZ	present	Identified only from imagery	en	Human Observation	INDEX		1	20141130075050764.jpg	305 x 312	Video Sledge NIOZ	HD video camera frame grabs	Animalia	Arthropoda	Malacostraca	Decapoda	Aristeidae	Cerataspis
646	INDEX2014	RV Pelagia	1	South East Indian Ridge	Cluster 8	2014	2014-11-30	08:24:28	05:59	3698	-26.1337	71.4222	08:44	3637	-26.1287	71.4043	2108	Pelagia	WGS84	36	INDEX2014-49VS	49VS							VS	Imaged only	DZMB	NIOZ	present	Identified only from imagery	en	Human Observation	INDEX		1	20141130082428957.jpg	545 x 417	Video Sledge NIOZ	HD video camera frame grabs	Animalia	Chordata	Actinopterygii	Ophidiiformes	Ophidiidae	Bassozetus
647	INDEX2014	RV Pelagia	1	South East Indian Ridge	Cluster 8	2014	2014-11-30	06:47:44	05:59	3698	-26.1337	71.4222	08:44	3637	-26.1287	71.4043	2108	Pelagia	WGS84	36	INDEX2014-49VS	49VS							VS	Imaged only	DZMB	NIOZ	present	Identified only from imagery	en	Human Observation	INDEX		1	20141130064744891.jpg	355 x 347	Video Sledge NIOZ	HD video camera frame grabs	Animalia	Cnidaria	Anthozoa	Actiniaria
648	INDEX2014	RV Pelagia	1	South East Indian Ridge	Cluster 8	2014	2014-11-30	07:18:50	05:59	3698	-26.1337	71.4222	08:44	3637	-26.1287	71.4043	2108	Pelagia	WGS84	36	INDEX2014-49VS	49VS							VS	Imaged only	DZMB	NIOZ	present	Identified only from imagery	en	Human Observation	INDEX		1	20141130071850132.jpg	428 x 370	Video Sledge NIOZ	HD video camera frame grabs	Animalia	Cnidaria	Anthozoa	Actiniaria	Bathyphelliidae	Bathyphellia
649	INDEX2014	RV Pelagia	1	South East Indian Ridge	Cluster 8	2014	2014-11-30	07:07:52	05:59	3698	-26.1337	71.4222	08:44	3637	-26.1287	71.4043	2108	Pelagia	WGS84	36	INDEX2014-49VS	49VS							VS	Imaged only	DZMB	NIOZ	present	Identified only from imagery	en	Human Observation	INDEX		1	20141130070752885.jpg	336 x 328	Video Sledge NIOZ	HD video camera frame grabs	Animalia	Cnidaria	Anthozoa	Antipatharia	Schizopathidae	Bathypathes
650	INDEX2014	RV Pelagia	1	South East Indian Ridge	Cluster 8	2014	2014-11-30	06:16:47	05:59	3698	-26.1337	71.4222	08:44	3637	-26.1287	71.4043	2108	Pelagia	WGS84	36	INDEX2014-49VS	49VS							VS	Imaged only	DZMB	NIOZ	present	Identified only from imagery	en	Human Observation	INDEX		1	20141130061647899.jpg	282 x 201	Video Sledge NIOZ	HD video camera frame grabs	Animalia	Echinodermata	Crinoidea	Comatulida	Antedonidae
651	INDEX2014	RV Pelagia	1	South East Indian Ridge	Cluster 8	2014	2014-11-30	08:20:20	05:59	3698	-26.1337	71.4222	08:44	3637	-26.1287	71.4043	2108	Pelagia	WGS84	36	INDEX2014-49VS	49VS							VS	Imaged only	DZMB	NIOZ	present	Identified only from imagery	en	Human Observation	INDEX		1	20141130082020626.jpg	363 x 297	Video Sledge NIOZ	HD video camera frame grabs	Animalia	Echinodermata	Crinoidea	Hyocrinida	Hyocrinidae
652	INDEX2014	RV Pelagia	1	South East Indian Ridge	Cluster 8	2014	2014-11-30	06:26:29	05:59	3698	-26.1337	71.4222	08:44	3637	-26.1287	71.4043	2108	Pelagia	WGS84	36	INDEX2014-49VS	49VS							VS	Imaged only	DZMB	NIOZ	present	Identified only from imagery	en	Human Observation	INDEX		1	20141130062629897.jpg	294 x 259	Video Sledge NIOZ	HD video camera frame grabs	Animalia	Echinodermata	Holothuroidea	Elasipodida	Elpidiidae
653	INDEX2014	RV Pelagia	1	South East Indian Ridge	Cluster 8	2014	2014-11-30	07:28:17	05:59	3698	-26.1337	71.4222	08:44	3637	-26.1287	71.4043	2108	Pelagia	WGS84	36	INDEX2014-49VS	49VS							VS	Imaged only	DZMB	NIOZ	present	Identified only from imagery	en	Human Observation	INDEX		1	20141130072817208.jpg	464 x 459	Video Sledge NIOZ	HD video camera frame grabs	Animalia	Cnidaria	Hydrozoa	Anthoathecata	Candelabridae	Candelabrum
654	INDEX2014	RV Pelagia	1	South East Indian Ridge	Cluster 6	2014	2014-12-03	17:39:29	14:21	3490	-25.7089	70.1278	21:19	3769	-25.6980	70.1200	3360	SEIR	WGS84	38	INDEX2014-54VS	54VS							VS	Imaged only	DZMB	NIOZ	present	Identified only from imagery	en	Human Observation	INDEX		1	20141203173929027.jpg	259 x 289	Video Sledge NIOZ	HD video camera frame grabs	Animalia	Annelida	Polychaeta	Sabellida	Sabellidae
655	INDEX2014	RV Pelagia	1	South East Indian Ridge	Cluster 6	2014	2014-12-03	18:04:35	14:21	3490	-25.7089	70.1278	21:19	3769	-25.6980	70.1200	3360	SEIR	WGS84	38	INDEX2014-54VS	54VS							VS	Imaged only	DZMB	NIOZ	present	Identified only from imagery	en	Human Observation	INDEX		1	20141203180435384.jpg	418 x 444	Video Sledge NIOZ	HD video camera frame grabs	Animalia	Annelida	Polychaeta	Sabellida	Sabellidae
656	INDEX2014	RV Pelagia	1	South East Indian Ridge	Cluster 6	2014	2014-12-03	17:59:05	14:21	3490	-25.7089	70.1278	21:19	3769	-25.6980	70.1200	3360	SEIR	WGS84	38	INDEX2014-54VS	54VS							VS	Imaged only	DZMB	NIOZ	present	Identified only from imagery	en	Human Observation	INDEX		1	20141203175905306.jpg	263 x 232	Video Sledge NIOZ	HD video camera frame grabs	Animalia	Chordata	Actinopterygii	Aulopiformes	Bathysauridae	Bathysaurus
657	INDEX2014	RV Pelagia	1	South East Indian Ridge	Cluster 6	2014	2014-12-03	16:18:45	14:21	3490	-25.7089	70.1278	21:19	3769	-25.6980	70.1200	3360	SEIR	WGS84	38	INDEX2014-54VS	54VS							VS	Imaged only	DZMB	NIOZ	present	Identified only from imagery	en	Human Observation	INDEX		1	20141203161845837.jpg	294 x 267	Video Sledge NIOZ	HD video camera frame grabs	Animalia	Chordata	Actinopterygii	Notacanthiformes	Halosauridae	Aldrovandia
658	INDEX2014	RV Pelagia	1	South East Indian Ridge	Cluster 6	2014	2014-12-03	14:50:11	14:21	3490	-25.7089	70.1278	21:19	3769	-25.6980	70.1200	3360	SEIR	WGS84	38	INDEX2014-54VS	54VS							VS	Imaged only	DZMB	NIOZ	present	Identified only from imagery	en	Human Observation	INDEX		1	20141203145011580.jpg	510 x 397	Video Sledge NIOZ	HD video camera frame grabs	Animalia	Cnidaria	Anthozoa	Actiniaria	Actinostolidae	Actinostola
659	INDEX2014	RV Pelagia	1	South East Indian Ridge	Cluster 6	2014	2014-12-03	18:02:20	14:21	3490	-25.7089	70.1278	21:19	3769	-25.6980	70.1200	3360	SEIR	WGS84	38	INDEX2014-54VS	54VS							VS	Imaged only	DZMB	NIOZ	present	Identified only from imagery	en	Human Observation	INDEX		1	20141203180220352.jpg	398 x 394	Video Sledge NIOZ	HD video camera frame grabs	Animalia	Cnidaria	Anthozoa	Actiniaria	Bathyphelliidae	Bathyphellia
660	INDEX2014	RV Pelagia	1	South East Indian Ridge	Cluster 6	2014	2014-12-03	17:29:55	14:21	3490	-25.7089	70.1278	21:19	3769	-25.6980	70.1200	3360	SEIR	WGS84	38	INDEX2014-54VS	54VS							VS	Imaged only	DZMB	NIOZ	present	Identified only from imagery	en	Human Observation	INDEX		1	20141203172955890.jpg	379 x 317	Video Sledge NIOZ	HD video camera frame grabs	Animalia	Echinodermata	Crinoidea	Comatulida	Pentametrocrinidae	Pentametrocrinus
661	INDEX2014	RV Pelagia	1	South East Indian Ridge	Cluster 6	2014	2014-12-03	17:21:07	14:21	3490	-25.7089	70.1278	21:19	3769	-25.6980	70.1200	3360	SEIR	WGS84	38	INDEX2014-54VS	54VS							VS	Imaged only	DZMB	NIOZ	present	Identified only from imagery	en	Human Observation	INDEX		1	20141203172107767.jpg	263 x 239	Video Sledge NIOZ	HD video camera frame grabs	Animalia	Echinodermata	Holothuroidea	Synallactida	Synallactidae
662	INDEX2014	RV Pelagia	1	South East Indian Ridge	Cluster 6	2014	2014-12-03	17:28:01	14:21	3490	-25.7089	70.1278	21:19	3769	-25.6980	70.1200	3360	SEIR	WGS84	38	INDEX2014-54VS	54VS							VS	Imaged only	DZMB	NIOZ	present	Identified only from imagery	en	Human Observation	INDEX		1	20141203172801863.jpg	406 x 386	Video Sledge NIOZ	HD video camera frame grabs	Animalia	Echinodermata	Asteroidea	Velatida	Pterasteridae	Hymenaster
663	INDEX2014	RV Pelagia	1	South East Indian Ridge	Cluster 6	2014	2014-12-03	16:30:49	14:21	3490	-25.7089	70.1278	21:19	3769	-25.6980	70.1200	3360	SEIR	WGS84	38	INDEX2014-54VS	54VS							VS	Imaged only	DZMB	NIOZ	present	Identified only from imagery - The structures resemble Luffamina atlantica from Rainbow area of Mid-Atlantic Ridge, but their identification as a foraminifera cannot be confirmed from photograph	en	Human Observation	INDEX		100	20141203163049049.jpg	537 x 505	Video Sledge NIOZ	HD video camera frame grabs	Chromista	Foraminifera	Monothalamea	Astrorhizoida	Arboramminidae	Luffammina
664	INDEX2014	RV Pelagia	1	South East Indian Ridge	Cluster 6	2014	2014-12-03	15:00:05	14:21	3490	-25.7089	70.1278	21:19	3769	-25.6980	70.1200	3360	SEIR	WGS84	38	INDEX2014-54VS	54VS							VS	Imaged only	DZMB	NIOZ	present	Identified only from imagery - unbranched morphotype	en	Human Observation	INDEX		1	20141203150005719.jpg	406 x 351	Video Sledge NIOZ	HD video camera frame grabs	Animalia	Cnidaria	Anthozoa	Alcyonacea	Primnoidae
665	INDEX2014	RV Pelagia	1	South East Indian Ridge	Cluster 6	2014	2014-12-04	01:11:00	00:35	3059	-25.7212	70.1406	02:20	3658	-25.7145	70.1358	3892	SEIR	WGS84	37	INDEX2014-55VS	55VS							VS	Imaged only	DZMB	NIOZ	present	Identified only from imagery	en	Human Observation	INDEX		1	20141204011100792.jpg	332 x 293	Video Sledge NIOZ	HD video camera frame grabs	Animalia	Cnidaria
666	INDEX2014	RV Pelagia	1	South East Indian Ridge	Cluster 6	2014	2014-12-04	01:44:58	00:35	3059	-25.7212	70.1406	02:20	3658	-25.7145	70.1358	3892	SEIR	WGS84	37	INDEX2014-55VS	55VS							VS	Imaged only	DZMB	NIOZ	present	Identified only from imagery	en	Human Observation	INDEX		1	20141204014458277.jpg	240 x 255	Video Sledge NIOZ	HD video camera frame grabs	Animalia	Echinodermata	Holothuroidea	Synallactida	Synallactidae
667	INDEX2014	RV Pelagia	1	South East Indian Ridge	Cluster 6	2014	2014-12-04	01:43:22	00:35	3059	-25.7212	70.1406	02:20	3658	-25.7145	70.1358	3892	SEIR	WGS84	37	INDEX2014-55VS	55VS							VS	Imaged only	DZMB	NIOZ	present	Identified only from imagery - The structures resemble Luffamina atlantica from Rainbow area of Mid-Atlantic Ridge, but their identification as a foraminifera cannot be confirmed from photograph	en	Human Observation	INDEX		100	20141204014322254.jpg	332 x 216	Video Sledge NIOZ	HD video camera frame grabs	Chromista	Foraminifera	Monothalamea	Astrorhizoida	Arboramminidae	Luffammina
668	INDEX2015	RV Pelagia	2	Central Indian Ridge	Cluster 4	2015	2015-11-27	11:12:48	06:44	3415	-23.7899	69.5287	11:21	3002	-23.7825	69.5468	2835	Vent site 1	WGS84	30	INDEX2015-37ROV	37ROV							ROV	Imaged only	DZMB	ROPOS.COM	present	Identified only from imagery	en	Human Observation	INDEX		1	R1905_00088.jpg	4256 x 2832	ROPOS ROV	NIKON D700	Animalia	Arthropoda	Malacostraca	Decapoda	Alvinocarididae	Rimicaris
669	INDEX2015	RV Pelagia	2	Central Indian Ridge	Cluster 4	2015	2015-11-27	11:12:48	06:44	3415	-23.7899	69.5287	11:21	3002	-23.7825	69.5468	2835	Vent site 1	WGS84	30	INDEX2015-37ROV	37ROV							ROV	Imaged only	DZMB	ROPOS.COM	present	Identified only from imagery	en	Human Observation	INDEX		100	R1905_00088.jpg	4256 x 2832	ROPOS ROV	NIKON D700	Animalia	Platyhelminthes		Polycladida
670	INDEX2015	RV Pelagia	2	Central Indian Ridge	Cluster 4	2015	2015-11-27	11:12:48	06:44	3415	-23.7899	69.5287	11:21	3002	-23.7825	69.5468	2835	Vent site 1	WGS84	30	INDEX2015-37ROV	37ROV							ROV	Imaged only	DZMB	ROPOS.COM	present	Identified only from imagery	en	Human Observation	INDEX		5	R1905_00088.jpg	4256 x 2832	ROPOS ROV	NIKON D700	Animalia	Arthropoda	Malacostraca	Decapoda	Bythograeidae	Austinograea
671	INDEX2015	RV Pelagia	2	Central Indian Ridge	Cluster 4	2015	2015-11-27	11:12:48	06:44	3415	-23.7899	69.5287	11:21	3002	-23.7825	69.5468	2835	Vent site 1	WGS84	30	INDEX2015-37ROV	37ROV							ROV	Imaged only	DZMB	ROPOS.COM	present	Identified only from imagery	en	Human Observation	INDEX		100	R1905_00088.jpg	4256 x 2832	ROPOS ROV	NIKON D700	Animalia	Annelida	Polychaeta	Amphinomida	Amphinomidae	Archinome
672	INDEX2015	RV Pelagia	2	Central Indian Ridge	Cluster 4	2015	2015-11-27	11:12:48	06:44	3415	-23.7899	69.5287	11:21	3002	-23.7825	69.5468	2835	Vent site 1	WGS84	30	INDEX2015-37ROV	37ROV							ROV	Imaged only	DZMB	ROPOS.COM	present	Identified only from imagery	en	Human Observation	INDEX		6	R1905_00088.jpg	4256 x 2832	ROPOS ROV	NIKON D700	Animalia	Mollusca	Gastropoda	Neogastropoda	Raphitomidae	Phymorhynchus
673	INDEX2015	RV Pelagia	2	Central Indian Ridge	Cluster 4	2015	2015-11-27	11:12:48	06:44	3415	-23.7899	69.5287	11:21	3002	-23.7825	69.5468	2835	Vent site 1	WGS84	30	INDEX2015-37ROV	37ROV							ROV	Imaged only	DZMB	ROPOS.COM	present	Identified only from imagery	en	Human Observation	INDEX		100	R1905_00088.jpg	4256 x 2832	ROPOS ROV	NIKON D700	Animalia	Arthropoda	Malacostraca	Decapoda	Alvinocarididae	Alvinocaris
674	INDEX2015	RV Pelagia	2	Central Indian Ridge	Cluster 4	2015	2015-11-27	11:12:48	06:44	3415	-23.7899	69.5287	11:21	3002	-23.7825	69.5468	2835	Vent site 1	WGS84	30	INDEX2015-37ROV	37ROV							ROV	Imaged only	DZMB	ROPOS.COM	present	Identified only from imagery	en	Human Observation	INDEX		100	R1905_00088.jpg	4256 x 2832	ROPOS ROV	NIKON D700	Animalia	Mollusca	Gastropoda	Caenogastropoda	Provannidae	Alviniconcha
675	INDEX2015	RV Pelagia	2	Central Indian Ridge	Cluster 4	2015	2015-11-27	09:20:39	06:44	3415	-23.7899	69.5287	11:21	3002	-23.7825	69.5468	2835	Vent site 1	WGS84	30	INDEX2015-37ROV	37ROV							ROV	Imaged only	DZMB	ROPOS.COM	present	Identified only from imagery	en	Human Observation	INDEX		1	R1905_00014.jpg	4256 x 2832	ROPOS ROV	NIKON D700	Animalia	Arthropoda	Malacostraca	Decapoda
676	INDEX2015	RV Pelagia	2	Central Indian Ridge	Cluster 4	2015	2015-11-27	09:47:09	06:44	3415	-23.7899	69.5287	11:21	3002	-23.7825	69.5468	2835	Vent site 1	WGS84	30	INDEX2015-37ROV	37ROV							ROV	Imaged only	DZMB	ROPOS.COM	present	Identified only from imagery	en	Human Observation	INDEX		1	R1905_00044.jpg	4256 x 2832	ROPOS ROV	NIKON D700	Animalia	Chordata	Actinopterygii	Anguilliformes	Synaphobranchidae	Histiobranchus
677	INDEX2015	RV Pelagia	2	Central Indian Ridge	Cluster 4	2015	2015-11-27	09:19:15	06:44	3415	-23.7899	69.5287	11:21	3002	-23.7825	69.5468	2835	Vent site 1	WGS84	30	INDEX2015-37ROV	37ROV							ROV	Imaged only	DZMB	ROPOS.COM	present	Identified only from imagery	en	Human Observation	INDEX		1	R1905_00012.jpg	4256 x 2832	ROPOS ROV	NIKON D700	Animalia	Arthropoda	Malacostraca	Decapoda	Aristeidae	Cerataspis
678	INDEX2015	RV Pelagia	2	Central Indian Ridge	Cluster 4	2015	2015-11-27	09:33:29	06:44	3415	-23.7899	69.5287	11:21	3002	-23.7825	69.5468	2835	Vent site 1	WGS84	30	INDEX2015-37ROV	37ROV							ROV	Imaged only	DZMB	ROPOS.COM	present	Identified only from imagery	en	Human Observation	INDEX		1	R1905_00016.jpg	4256 x 2832	ROPOS ROV	NIKON D700	Animalia	Chordata	Actinopterygii	Aulopiformes	Bathysauridae	Bathysaurus
679	INDEX2015	RV Pelagia	2	Central Indian Ridge	Cluster 4	2015	2015-11-27	09:11:52	06:44	3415	-23.7899	69.5287	11:21	3002	-23.7825	69.5468	2835	Vent site 1	WGS84	30	INDEX2015-37ROV	37ROV							ROV	Imaged only	DZMB	ROPOS.COM	present	Identified only from imagery	en	Human Observation	INDEX		1	R1905_00010.jpg	980 x 770	ROPOS ROV	NIKON D700	Animalia	Cnidaria	Anthozoa	Actiniaria	Actinostolidae
680	INDEX2015	RV Pelagia	2	Central Indian Ridge	Cluster 4	2015	2015-11-27	09:20:39	06:44	3415	-23.7899	69.5287	11:21	3002	-23.7825	69.5468	2835	Vent site 1	WGS84	30	INDEX2015-37ROV	37ROV							ROV	Imaged only	DZMB	ROPOS.COM	present	Identified only from imagery	en	Human Observation	INDEX		1	R1905_00014.jpg	811 x 635	ROPOS ROV	NIKON D700	Animalia	Cnidaria	Anthozoa	Zoantharia	Epizoanthidae	Epizoanthus
681	INDEX2015	RV Pelagia	2	Central Indian Ridge	Cluster 4	2015	2015-11-27	09:42:50	06:44	3415	-23.7899	69.5287	11:21	3002	-23.7825	69.5468	2835	Vent site 1	WGS84	30	INDEX2015-37ROV	37ROV							ROV	Imaged only	DZMB	ROPOS.COM	present	Identified only from imagery	en	Human Observation	INDEX		1	R1905_00029-2.jpg	485 x 443	ROPOS ROV	NIKON D700	Animalia	Cnidaria	Anthozoa	Actiniaria
682	INDEX2015	RV Pelagia	2	Central Indian Ridge	Cluster 4	2015	2015-11-27	09:52:50	06:44	3415	-23.7899	69.5287	11:21	3002	-23.7825	69.5468	2835	Vent site 1	WGS84	30	INDEX2015-37ROV	37ROV							ROV	Imaged only	DZMB	ROPOS.COM	present	Identified only from imagery	en	Human Observation	INDEX		1	R1905_00050.jpg	3076 x 1897	ROPOS ROV	NIKON D700	Animalia	Cnidaria	Anthozoa	Actiniaria	Hormathiidae	Chondrophellia
683	INDEX2015	RV Pelagia	2	Central Indian Ridge	Cluster 4	2015	2015-11-27	09:53:27	06:44	3415	-23.7899	69.5287	11:21	3002	-23.7825	69.5468	2835	Vent site 1	WGS84	30	INDEX2015-37ROV	37ROV							ROV	Imaged only	DZMB	ROPOS.COM	present	Identified only from imagery	en	Human Observation	INDEX		1	R1905_00051-2.jpg	4256 x 2832	ROPOS ROV	NIKON D700	Animalia	Cnidaria	Anthozoa	Actiniaria	Hormathiidae	Chondrophellia
684	INDEX2015	RV Pelagia	2	Central Indian Ridge	Cluster 4	2015	2015-11-27	11:12:48	06:44	3415	-23.7899	69.5287	11:21	3002	-23.7825	69.5468	2835	Vent site 1	WGS84	30	INDEX2015-37ROV	37ROV							ROV	Imaged only	DZMB	ROPOS.COM	present	Identified only from imagery	en	Human Observation	INDEX		1	R1905_00088.jpg	1551 x 1187	ROPOS ROV	NIKON D700	Animalia	Cnidaria	Anthozoa	Actiniaria	Kadosactinidae	Maractis
685	INDEX2015	RV Pelagia	2	Central Indian Ridge	Cluster 4	2015	2015-11-27	09:11:52	06:44	3415	-23.7899	69.5287	11:21	3002	-23.7825	69.5468	2835	Vent site 1	WGS84	30	INDEX2015-37ROV	37ROV							ROV	Imaged only	DZMB	ROPOS.COM	present	Identified only from imagery	en	Human Observation	INDEX		2	R1905_00010.jpg	4256 x 2832	ROPOS ROV	NIKON D700	Animalia	Mollusca	Gastropoda	Caenogastropoda	Cerithiopsidae	Speculator
686	INDEX2015	RV Pelagia	2	Central Indian Ridge	Cluster 4	2015	2015-11-27	09:53:27	06:44	3415	-23.7899	69.5287	11:21	3002	-23.7825	69.5468	2835	Vent site 1	WGS84	30	INDEX2015-37ROV	37ROV							ROV	Imaged only	DZMB	ROPOS.COM	present	Identified only from imagery	en	Human Observation	INDEX		1	R1905_00051.jpg	1056 x 924	ROPOS ROV	NIKON D700	Animalia	Cnidaria	Anthozoa	Zoantharia
687	INDEX2015	RV Pelagia	2	Central Indian Ridge	Cluster 4	2015	2015-11-27	09:42:50	06:44	3415	-23.7899	69.5287	11:21	3002	-23.7825	69.5468	2835	Vent site 1	WGS84	30	INDEX2015-37ROV	37ROV							ROV	Imaged only	DZMB	ROPOS.COM	present	Identified only from imagery	en	Human Observation	INDEX		1	R1905_00029.jpg	748 x 507	ROPOS ROV	NIKON D700	Animalia	Cnidaria	Anthozoa	Zoantharia
688	INDEX2015	RV Pelagia	2	Central Indian Ridge	Cluster 4	2015	2015-11-29	04:42:24	04:38	3038	-23.7824	69.5461	11:21	2985	-23.7827	69.5404	1660	Vent site 1	WGS84	30	INDEX2015-43ROV	43ROV							ROV	Imaged only	DZMB	ROPOS.COM	present	Identified only from imagery	en	Human Observation	INDEX		1	R1906_00107.jpg	4256 x 2832	ROPOS ROV	NIKON D700	Animalia	Chordata	Actinopterygii	Gadiformes	Macrouridae	Coryphaenoides
689	INDEX2015	RV Pelagia	2	Central Indian Ridge	Cluster 4	2015	2015-11-29	08:55:19	04:38	3038	-23.7824	69.5461	11:21	2985	-23.7827	69.5404	1660	Vent site 1	WGS84	30	INDEX2015-43ROV	43ROV							ROV	Imaged only	DZMB	ROPOS.COM	present	Identified only from imagery	en	Human Observation	INDEX		1	R1906_00143.jpg	4256 x 2832	ROPOS ROV	NIKON D700	Animalia	Arthropoda	Malacostraca	Decapoda	Nephropidae	Thymopides
690	INDEX2015	RV Pelagia	2	Central Indian Ridge	Cluster 4	2015	2015-11-29	08:54:59	04:38	3038	-23.7824	69.5461	11:21	2985	-23.7827	69.5404	1660	Vent site 1	WGS84	30	INDEX2015-43ROV	43ROV	I15_43RO_D_11	I15_53	COI	Yes	Yes	Munnopsidae_I15_53	ROV	DNA voucher and animal stored in 96% ethanol	DZMB	ROPOS.COM	present	Identified by morphology and DNA of collected specimen	en	Preserved Specimen	INDEX	1	100	R1906_00142.jpg	4256 x 2832	ROPOS ROV	NIKON D700	Animalia	Arthropoda	Malacostraca	Isopoda	Munnopsidae
691	INDEX2015	RV Pelagia	2	Central Indian Ridge	Cluster 4	2015	2015-11-29	04:43:19	04:38	3038	-23.7824	69.5461	11:21	2985	-23.7827	69.5404	1660	Vent site 1	WGS84	30	INDEX2015-43ROV	43ROV	I15_43RO_B_13	I15_29	COI	Yes	Yes		ROV	DNA voucher and animal stored in 96% ethanol	DZMB	ROPOS.COM	present	Identified by morphology and DNA of collected specimen	en	Preserved Specimen	INDEX	1	14	R1906_00109.jpg	4256 x 2832	ROPOS ROV	NIKON D700	Animalia	Mollusca	Gastropoda	Neogastropoda	Raphitomidae	Phymorhynchus
692	INDEX2015	RV Pelagia	2	Central Indian Ridge	Cluster 4	2015	2015-11-29	10:26:31	04:38	3038	-23.7824	69.5461	11:21	2985	-23.7827	69.5404	1660	Vent site 1	WGS84	30	INDEX2015-43ROV	43ROV							ROV	Imaged only	DZMB	ROPOS.COM	present	Identified only from imagery	en	Human Observation	INDEX		1	R1906_00163.jpg	4256 x 2832	ROPOS ROV	NIKON D700	Animalia	Mollusca	Cephalopoda	Octopoda	Cirroteuthidae	Cirroteuthis
693	INDEX2015	RV Pelagia	2	Central Indian Ridge	Cluster 4	2015	2015-11-29	06:43:10	04:38	3038	-23.7824	69.5461	11:21	2985	-23.7827	69.5404	1660	Vent site 1	WGS84	30	INDEX2015-43ROV	43ROV							ROV	Imaged only	DZMB	ROPOS.COM	present	Identified only from imagery	en	Human Observation	INDEX		100	R1906_00128.jpg	4256 x 2832	ROPOS ROV	NIKON D700	Animalia	Arthropoda	Malacostraca	Decapoda	Alvinocarididae	Alvinocaris
694	INDEX2015	RV Pelagia	2	Central Indian Ridge	Cluster 4	2015	2015-11-29	06:43:10	04:38	3038	-23.7824	69.5461	11:21	2985	-23.7827	69.5404	1660	Vent site 1	WGS84	30	INDEX2015-43ROV	43ROV	I15_43RO_B_15	I15_31	COI	Yes	No		ROV	DNA voucher and animal stored in 96% ethanol	DZMB	ROPOS.COM	present	Identified by morphology and DNA of collected specimen	en	Preserved Specimen	INDEX	1	100	R1906_00128.jpg	4256 x 2832	ROPOS ROV	NIKON D700	Animalia	Mollusca	Gastropoda	Neogastropoda	Raphitomidae	Phymorhynchus
695	INDEX2015	RV Pelagia	2	Central Indian Ridge	Cluster 4	2015	2015-11-29	08:40:12	04:38	3038	-23.7824	69.5461	11:21	2985	-23.7827	69.5404	1660	Vent site 1	WGS84	30	INDEX2015-43ROV	43ROV							ROV	Imaged only	DZMB	ROPOS.COM	present	Identified only from imagery	en	Human Observation	INDEX		1	R1906_00139.jpg	4256 x 2832	ROPOS ROV	NIKON D700	Animalia	Chordata	Actinopterygii	Ophidiiformes	Ophidiidae	Spectrunculus
696	INDEX2015	RV Pelagia	2	Central Indian Ridge	Cluster 4	2015	2015-11-29	09:13:39	04:38	3038	-23.7824	69.5461	11:21	2985	-23.7827	69.5404	1660	Vent site 1	WGS84	30	INDEX2015-43ROV	43ROV							ROV	Imaged only	DZMB	ROPOS.COM	present	Identified only from imagery	en	Human Observation	INDEX		1	R1906_00149-2.jpg	447 x 451	ROPOS ROV	NIKON D700	Animalia	Cnidaria	Anthozoa	Actiniaria
697	INDEX2015	RV Pelagia	2	Central Indian Ridge	Cluster 4	2015	2015-11-29	08:51:41	04:38	3038	-23.7824	69.5461	11:21	2985	-23.7827	69.5404	1660	Vent site 1	WGS84	30	INDEX2015-43ROV	43ROV							ROV	Imaged only	DZMB	ROPOS.COM	present	Identified only from imagery	en	Human Observation	INDEX		1	R1906_00140-3.jpg	849 x 646	ROPOS ROV	NIKON D700	Animalia	Cnidaria	Anthozoa	Actiniaria	Actinoscyphiidae
698	INDEX2015	RV Pelagia	2	Central Indian Ridge	Cluster 4	2015	2015-11-29	08:40:12	04:38	3038	-23.7824	69.5461	11:21	2985	-23.7827	69.5404	1660	Vent site 1	WGS84	30	INDEX2015-43ROV	43ROV							ROV	Imaged only	DZMB	ROPOS.COM	present	Identified only from imagery	en	Human Observation	INDEX		1	R1906_00139.jpg	586 x 515	ROPOS ROV	NIKON D700	Animalia	Cnidaria	Anthozoa	Actiniaria	Actinostolidae	Actinostola
699	INDEX2015	RV Pelagia	2	Central Indian Ridge	Cluster 4	2015	2015-11-29	08:59:01	04:38	3038	-23.7824	69.5461	11:21	2985	-23.7827	69.5404	1660	Vent site 1	WGS84	30	INDEX2015-43ROV	43ROV							ROV	Imaged only	DZMB	ROPOS.COM	present	Identified only from imagery	en	Human Observation	INDEX		1	R1906_00145.jpg	1998 x 1765	ROPOS ROV	NIKON D700	Animalia	Cnidaria	Anthozoa	Actiniaria	Relicanthidae	Relicanthus
700	INDEX2015	RV Pelagia	2	Central Indian Ridge	Cluster 4	2015	2015-11-29	06:43:10	04:38	3038	-23.7824	69.5461	11:21	2985	-23.7827	69.5404	1660	Vent site 1	WGS84	30	INDEX2015-43ROV	43ROV							ROV	Imaged only	DZMB	ROPOS.COM	present	Identified only from imagery	en	Human Observation	INDEX		100	R1906_00128.jpg	4256 x 2832	ROPOS ROV	NIKON D700	Animalia	Mollusca	Gastropoda	Neogastropoda	Raphitomidae	Phymorhynchus
701	INDEX2015	RV Pelagia	2	Central Indian Ridge	Cluster 4	2015	2015-11-29	09:13:39	04:38	3038	-23.7824	69.5461	11:21	2985	-23.7827	69.5404	1660	Vent site 1	WGS84	30	INDEX2015-43ROV	43ROV							ROV	Imaged only	DZMB	ROPOS.COM	present	Identified only from imagery	en	Human Observation	INDEX		1	R1906_00149.jpg	1469 x 1578	ROPOS ROV	NIKON D700	Animalia	Cnidaria	Anthozoa	Actiniaria
702	INDEX2015	RV Pelagia	2	Central Indian Ridge	Cluster 4	2015	2015-11-29	08:51:41	04:38	3038	-23.7824	69.5461	11:21	2985	-23.7827	69.5404	1660	Vent site 1	WGS84	30	INDEX2015-43ROV	43ROV	I15_43RO_BB2_7	I15_11	COI	No	No		ROV	DNA voucher and animal stored in 96% ethanol	DZMB	ROPOS.COM	present	Identified by morphology and DNA of collected specimen	en	Preserved Specimen	INDEX	1	1	R1906_00140-2.jpg	533 x 451	ROPOS ROV	NIKON D700	Animalia	Cnidaria	Anthozoa	Actiniaria	Hormathiidae	Chondrophellia
703	INDEX2015	RV Pelagia	2	Central Indian Ridge	Cluster 4	2015	2015-11-29	04:42:24	04:38	3038	-23.7824	69.5461	11:21	2985	-23.7827	69.5404	1660	Vent site 1	WGS84	30	INDEX2015-43ROV	43ROV	I15_43RO_B_2	I15_19	COI	No	No		ROV	DNA voucher and animal stored in 96% ethanol	DZMB	ROPOS.COM	present	Identified by morphology and DNA of collected specimen	en	Preserved Specimen	INDEX	1	1	R1906_00107.jpg	1341 x 1326	ROPOS ROV	NIKON D700	Animalia	Cnidaria	Anthozoa	Actiniaria	Kadosactinidae	Maractis
704	INDEX2015	RV Pelagia	2	Central Indian Ridge	Cluster 4	2015	2015-11-29	09:38:52	04:38	3038	-23.7824	69.5461	11:21	2985	-23.7827	69.5404	1660	Vent site 1	WGS84	30	INDEX2015-43ROV	43ROV							ROV	Imaged only	DZMB	ROPOS.COM	present	Identified only from imagery	en	Human Observation	INDEX		1	R1906_00155-2.jpg	575 x 462	ROPOS ROV	NIKON D700	Animalia	Cnidaria	Anthozoa	Alcyonacea	Clavulariidae
705	INDEX2015	RV Pelagia	2	Central Indian Ridge	Cluster 4	2015	2015-11-29	09:38:52	04:38	3038	-23.7824	69.5461	11:21	2985	-23.7827	69.5404	1660	Vent site 1	WGS84	30	INDEX2015-43ROV	43ROV							ROV	Imaged only	DZMB	ROPOS.COM	present	Identified only from imagery	en	Human Observation	INDEX		1	R1906_00155.jpg	732 x 552	ROPOS ROV	NIKON D700	Animalia	Cnidaria	Anthozoa	Alcyonacea	Clavulariidae
706	INDEX2015	RV Pelagia	2	Central Indian Ridge	Cluster 4	2015	2015-11-29	08:51:41	04:38	3038	-23.7824	69.5461	11:21	2985	-23.7827	69.5404	1660	Vent site 1	WGS84	30	INDEX2015-43ROV	43ROV	I15_43RO_BB2_10	I15_14	COI	Yes	No		ROV	DNA voucher and animal stored in 96% ethanol	DZMB	ROPOS.COM	present	Identified by morphology and DNA of collected specimen	en	Preserved Specimen	INDEX	1	1	R1906_00140.jpg	740 x 563	ROPOS ROV	NIKON D700	Animalia	Cnidaria	Anthozoa	Zoantharia
707	INDEX2015	RV Pelagia	2	Central Indian Ridge	Cluster 4	2015	2015-11-30	05:59:15	04:47	3059	-23.7828	69.5471	11:30	3005	-23.7822	69.5399	1905	Vent site 1	WGS84	30	INDEX2015-45ROV	45ROV							ROV	Imaged only	DZMB	ROPOS.COM	present	Identified only from imagery	en	Human Observation	INDEX		1	R1907_00241.jpg	4256 x 2832	ROPOS ROV	NIKON D700	Animalia	Arthropoda	Malacostraca	Decapoda	Alvinocarididae	Rimicaris
708	INDEX2015	RV Pelagia	2	Central Indian Ridge	Cluster 4	2015	2015-11-30	10:28:39	04:47	3059	-23.7828	69.5471	11:30	3005	-23.7822	69.5399	1905	Vent site 1	WGS84	30	INDEX2015-45ROV	45ROV							ROV	Imaged only	DZMB	ROPOS.COM	present	Identified only from imagery	en	Human Observation	INDEX		1	R1907_00327.jpg	4256 x 2832	ROPOS ROV	NIKON D700	Animalia	Arthropoda	Malacostraca	Decapoda	Alvinocarididae	Rimicaris
709	INDEX2015	RV Pelagia	2	Central Indian Ridge	Cluster 4	2015	2015-11-30	05:33:15	04:47	3059	-23.7828	69.5471	11:30	3005	-23.7822	69.5399	1905	Vent site 1	WGS84	30	INDEX2015-45ROV	45ROV	I15_45RO_B_6	I15_237	COI	Yes	Yes		ROV	DNA voucher and animal stored in 96% ethanol	DZMB	ROPOS.COM	present	Identified by morphology and DNA of collected specimen	en	Preserved Specimen	INDEX	1	1	R1907_00204.jpg	4256 x 2832	ROPOS ROV	NIKON D700	Animalia	Arthropoda	Malacostraca	Decapoda	Alvinocarididae	Rimicaris
710	INDEX2015	RV Pelagia	2	Central Indian Ridge	Cluster 4	2015	2015-11-30	05:33:15	04:47	3059	-23.7828	69.5471	11:30	3005	-23.7822	69.5399	1905	Vent site 1	WGS84	30	INDEX2015-45ROV	45ROV							ROV	Imaged only	DZMB	ROPOS.COM	present	Identified only from imagery	en	Human Observation	INDEX		3	R1907_00204.jpg	4256 x 2832	ROPOS ROV	NIKON D700	Animalia	Arthropoda	Malacostraca	Decapoda	Bythograeidae	Austinograea
711	INDEX2015	RV Pelagia	2	Central Indian Ridge	Cluster 4	2015	2015-11-30	05:41:46	04:47	3059	-23.7828	69.5471	11:30	3005	-23.7822	69.5399	1905	Vent site 1	WGS84	30	INDEX2015-45ROV	45ROV							ROV	Imaged only	DZMB	ROPOS.COM	present	Identified only from imagery	en	Human Observation	INDEX		1	R1907_00216.jpg	4256 x 2832	ROPOS ROV	NIKON D700	Animalia	Arthropoda	Malacostraca	Decapoda	Bythograeidae	Austinograea
712	INDEX2015	RV Pelagia	2	Central Indian Ridge	Cluster 4	2015	2015-11-30	05:33:15	04:47	3059	-23.7828	69.5471	11:30	3005	-23.7822	69.5399	1905	Vent site 1	WGS84	30	INDEX2015-45ROV	45ROV	I15_45RO_B3_11	I15_240	COI	No	No	Neolepas_marisindica_I15_240	ROV	DNA voucher and animal stored in 96% ethanol	DZMB	ROPOS.COM	present	Identified by morphology and DNA of collected specimen	en	Preserved Specimen	INDEX	1	100	R1907_00204.jpg	4256 x 2832	ROPOS ROV	NIKON D700	Animalia	Arthropoda	Hexanauplia	Scalpelliformes	Eolepadidae	Neolepas
713	INDEX2015	RV Pelagia	2	Central Indian Ridge	Cluster 4	2015	2015-11-30	05:41:46	04:47	3059	-23.7828	69.5471	11:30	3005	-23.7822	69.5399	1905	Vent site 1	WGS84	30	INDEX2015-45ROV	45ROV							ROV	Imaged only	DZMB	ROPOS.COM	present	Identified only from imagery	en	Human Observation	INDEX		100	R1907_00216.jpg	4256 x 2832	ROPOS ROV	NIKON D700	Animalia	Annelida	Polychaeta	Sabellida	Siboglinidae	Oasisia
714	INDEX2015	RV Pelagia	2	Central Indian Ridge	Cluster 4	2015	2015-11-30	05:41:46	04:47	3059	-23.7828	69.5471	11:30	3005	-23.7822	69.5399	1905	Vent site 1	WGS84	30	INDEX2015-45ROV	45ROV							ROV	Imaged only	DZMB	ROPOS.COM	present	Identified only from imagery	en	Human Observation	INDEX		100	R1907_00216.jpg	4256 x 2832	ROPOS ROV	NIKON D700	Animalia	Mollusca	Bivalvia	Mytilida	Mytilidae	Bathymodiolus
715	INDEX2015	RV Pelagia	2	Central Indian Ridge	Cluster 4	2015	2015-11-30	07:15:01	04:47	3059	-23.7828	69.5471	11:30	3005	-23.7822	69.5399	1905	Vent site 1	WGS84	30	INDEX2015-45ROV	45ROV							ROV	Imaged only	DZMB	ROPOS.COM	present	Identified only from imagery	en	Human Observation	INDEX		100	R1907_00288.jpg	4256 x 2832	ROPOS ROV	NIKON D700	Animalia	Arthropoda	Hexanauplia	Scalpelliformes	Eolepadidae	Neolepas
716	INDEX2015	RV Pelagia	2	Central Indian Ridge	Cluster 4	2015	2015-11-30	05:41:46	04:47	3059	-23.7828	69.5471	11:30	3005	-23.7822	69.5399	1905	Vent site 1	WGS84	30	INDEX2015-45ROV	45ROV							ROV	Imaged only	DZMB	ROPOS.COM	present	Identified only from imagery	en	Human Observation	INDEX		1	R1907_00216.jpg	4256 x 2832	ROPOS ROV	NIKON D700	Animalia	Mollusca	Solenogastres
717	INDEX2015	RV Pelagia	2	Central Indian Ridge	Cluster 4	2015	2015-11-30	07:15:01	04:47	3059	-23.7828	69.5471	11:30	3005	-23.7822	69.5399	1905	Vent site 1	WGS84	30	INDEX2015-45ROV	45ROV							ROV	Imaged only	DZMB	ROPOS.COM	present	Identified only from imagery	en	Human Observation	INDEX		1	R1907_00288.jpg	4256 x 2832	ROPOS ROV	NIKON D700	Animalia	Annelida	Polychaeta	Phyllodocida	Polynoidae	Lepidonotopodium
718	INDEX2015	RV Pelagia	2	Central Indian Ridge	Cluster 4	2015	2015-11-30	05:41:46	04:47	3059	-23.7828	69.5471	11:30	3005	-23.7822	69.5399	1905	Vent site 1	WGS84	30	INDEX2015-45ROV	45ROV	I15_45RO_B3_6	I15_248	COI	Yes	No		ROV	DNA voucher and animal stored in 96% ethanol	DZMB	ROPOS.COM	present	Identified by morphology and DNA of collected specimen	en	Preserved Specimen	INDEX	1	100	R1907_00216.jpg	4256 x 2832	ROPOS ROV	NIKON D700	Animalia	Annelida	Polychaeta	Amphinomida	Amphinomidae	Archinome
719	INDEX2015	RV Pelagia	2	Central Indian Ridge	Cluster 4	2015	2015-11-30	05:33:15	04:47	3059	-23.7828	69.5471	11:30	3005	-23.7822	69.5399	1905	Vent site 1	WGS84	30	INDEX2015-45ROV	45ROV							ROV	Imaged only	DZMB	ROPOS.COM	present	Identified only from imagery	en	Human Observation	INDEX		1	R1907_00204.jpg	4256 x 2832	ROPOS ROV	NIKON D700	Animalia	Chordata	Actinopterygii	Perciformes	Zoarcidae	Pachycara
720	INDEX2015	RV Pelagia	2	Central Indian Ridge	Cluster 4	2015	2015-11-30	05:33:15	04:47	3059	-23.7828	69.5471	11:30	3005	-23.7822	69.5399	1905	Vent site 1	WGS84	30	INDEX2015-45ROV	45ROV							ROV	Imaged only	DZMB	ROPOS.COM	present	Identified only from imagery	en	Human Observation	INDEX		100	R1907_00204.jpg	4256 x 2832	ROPOS ROV	NIKON D700	Animalia	Mollusca	Gastropoda	Neogastropoda	Raphitomidae	Phymorhynchus
721	INDEX2015	RV Pelagia	2	Central Indian Ridge	Cluster 4	2015	2015-11-30	05:33:15	04:47	3059	-23.7828	69.5471	11:30	3005	-23.7822	69.5399	1905	Vent site 1	WGS84	30	INDEX2015-45ROV	45ROV	I15_45RO_B3_9	I15_249	COI	Yes	Yes	Phymorhynchus_I15_249a, Phymorhynchus_I15_249b, Phymorhynchus_I15_249c	ROV	DNA voucher and animal stored in 96% ethanol	DZMB	ROPOS.COM	present	Identified by morphology and DNA of collected specimen	en	Preserved Specimen	INDEX	1	9	R1907_00204.jpg	4256 x 2832	ROPOS ROV	NIKON D700	Animalia	Mollusca	Gastropoda	Neogastropoda	Raphitomidae	Phymorhynchus
722	INDEX2015	RV Pelagia	2	Central Indian Ridge	Cluster 4	2015	2015-11-30	08:37:35	04:47	3059	-23.7828	69.5471	11:30	3005	-23.7822	69.5399	1905	Vent site 1	WGS84	30	INDEX2015-45ROV	45ROV							ROV	Imaged only	DZMB	ROPOS.COM	present	Identified only from imagery	en	Human Observation	INDEX		1	R1907_00295.jpg	4256 x 2832	ROPOS ROV	NIKON D700	Animalia	Chordata	Actinopterygii	Aulopiformes	Bathysauridae	Bathysaurus
723	INDEX2015	RV Pelagia	2	Central Indian Ridge	Cluster 4	2015	2015-11-30	07:15:01	04:47	3059	-23.7828	69.5471	11:30	3005	-23.7822	69.5399	1905	Vent site 1	WGS84	30	INDEX2015-45ROV	45ROV	I15_45R_BB1S3_23	I15_291	COI	Yes	Yes		ROV	DNA voucher and animal stored in 96% ethanol	DZMB	ROPOS.COM	present	Identified by morphology and DNA of collected specimen	en	Preserved Specimen	INDEX	1	100	R1907_00288.jpg	4256 x 2832	ROPOS ROV	NIKON D700	Animalia	Mollusca	Bivalvia	Mytilida	Mytilidae	Bathymodiolus
724	INDEX2015	RV Pelagia	2	Central Indian Ridge	Cluster 4	2015	2015-11-30	05:33:15	04:47	3059	-23.7828	69.5471	11:30	3005	-23.7822	69.5399	1905	Vent site 1	WGS84	30	INDEX2015-45ROV	45ROV							ROV	Imaged only	DZMB	ROPOS.COM	present	Identified only from imagery	en	Human Observation	INDEX		100	R1907_00204.jpg	4256 x 2832	ROPOS ROV	NIKON D700	Animalia	Mollusca	Bivalvia	Mytilida	Mytilidae	Bathymodiolus
725	INDEX2015	RV Pelagia	2	Central Indian Ridge	Cluster 4	2015	2015-11-30	18:37:00	16:57	3102	-23.7826	69.5435	23:34	3092	-23.7697	69.5341	3999	EGS	WGS84	31	INDEX2015-46VS	46VS							VS	Imaged only	DZMB	NIOZ	present	Identified only from imagery	en	Human Observation	INDEX		1	Asteroidea.jpg	3584 x 3348	Video Sledge NIOZ	HD video camera frame grabs	Animalia	Echinodermata	Asteroidea	Valvatida	Goniasteridae
726	INDEX2015	RV Pelagia	2	Central Indian Ridge	Cluster 4	2015	2015-11-30	10:28:39	04:47	3059	-23.7828	69.5471	11:30	3005	-23.7822	69.5399	1905	Vent site 1	WGS84	30	INDEX2015-45ROV	45ROV	I15_45RO_SG1_9	I15_260					ROV	DNA voucher and animal stored in 96% ethanol	DZMB	ROPOS.COM	present	Identified by morphology and DNA of collected specimen	en	Preserved Specimen	INDEX	1	2	R1907_00327.jpg	4256 x 2832	ROPOS ROV	NIKON D700	Animalia	Arthropoda	Malacostraca	Decapoda	Bythograeidae	Austinograea
727	INDEX2015	RV Pelagia	2	Central Indian Ridge	Cluster 4	2015	2015-11-30	05:20:38	04:47	3059	-23.7828	69.5471	11:30	3005	-23.7822	69.5399	1905	Vent site 1	WGS84	30	INDEX2015-45ROV	45ROV							ROV	Imaged only	DZMB	ROPOS.COM	present	Identified only from imagery	en	Human Observation	INDEX		1	R1907_00197.jpg	1010 x 935	ROPOS ROV	NIKON D700	Animalia	Cnidaria	Anthozoa	Actiniaria	Kadosactinidae	Maractis
728	INDEX2015	RV Pelagia	2	Central Indian Ridge	Cluster 4	2015	2015-11-30	05:33:15	04:47	3059	-23.7828	69.5471	11:30	3005	-23.7822	69.5399	1905	Vent site 1	WGS84	30	INDEX2015-45ROV	45ROV							ROV	Imaged only	DZMB	ROPOS.COM	present	Identified only from imagery	en	Human Observation	INDEX		1	R1907_00204.jpg	706 x 548	ROPOS ROV	NIKON D700	Animalia	Cnidaria	Anthozoa	Actiniaria	Kadosactinidae	Maractis
729	INDEX2015	RV Pelagia	2	Central Indian Ridge	Cluster 4	2015	2015-11-30	05:20:38	04:47	3059	-23.7828	69.5471	11:30	3005	-23.7822	69.5399	1905	Vent site 1	WGS84	30	INDEX2015-45ROV	45ROV							ROV	Imaged only	DZMB	ROPOS.COM	present	Identified only from imagery	en	Human Observation	INDEX		1	R1907_00197-2.jpg	1375 x 1052	ROPOS ROV	NIKON D700	Animalia	Cnidaria	Anthozoa	Zoantharia
730	INDEX2015	RV Pelagia	2	Central Indian Ridge	Cluster 4	2015	2015-12-01	10:46:15	04:38	3034	-23.7803	69.5347	11:13	3010	-23.7834	69.5453	2817	Vent site 1	WGS84	30	INDEX2015-47ROV	47ROV	I15_47RO_SG3_12	I15_324	COI	Yes	Yes		ROV	DNA voucher and animal stored in 96% ethanol	DZMB	ROPOS.COM	present	Identified by morphology and DNA of collected specimen	en	Preserved Specimen	INDEX	1	1	R1908_00458.jpg	4256 x 2832	ROPOS ROV	NIKON D700	Animalia	Arthropoda	Malacostraca	Decapoda	Alvinocarididae	Rimicaris
731	INDEX2015	RV Pelagia	2	Central Indian Ridge	Cluster 4	2015	2015-12-01	10:46:15	04:38	3034	-23.7803	69.5347	11:13	3010	-23.7834	69.5453	2817	Vent site 1	WGS84	30	INDEX2015-47ROV	47ROV	I15_47RO_SG3_17	I15_274	COI	Yes	Yes		ROV	DNA voucher and animal stored in 96% ethanol	DZMB	ROPOS.COM	present	Identified by morphology and DNA of collected specimen	en	Preserved Specimen	INDEX	1	1	R1908_00458.jpg	4256 x 2832	ROPOS ROV	NIKON D700	Animalia	Arthropoda	Malacostraca	Decapoda	Bythograeidae	Austinograea
732	INDEX2015	RV Pelagia	2	Central Indian Ridge	Cluster 4	2015	2015-12-01	10:46:15	04:38	3034	-23.7803	69.5347	11:13	3010	-23.7834	69.5453	2817	Vent site 1	WGS84	30	INDEX2015-47ROV	47ROV	I15_47RO_SG3_10	I15_273	COI	Yes	Yes		ROV	DNA voucher and animal stored in 96% ethanol	DZMB	ROPOS.COM	present	Identified by morphology and DNA of collected specimen	en	Preserved Specimen	INDEX	1	1	R1908_00458.jpg	4256 x 2832	ROPOS ROV	NIKON D700	Animalia	Annelida	Polychaeta	Amphinomida	Amphinomidae	Archinome
733	INDEX2015	RV Pelagia	2	Central Indian Ridge	Cluster 4	2015	2015-12-01	10:46:15	04:38	3034	-23.7803	69.5347	11:13	3010	-23.7834	69.5453	2817	Vent site 1	WGS84	30	INDEX2015-47ROV	47ROV							ROV	Imaged only	DZMB	ROPOS.COM	present	Identified only from imagery	en	Human Observation	INDEX		1	R1908_00458.jpg	4256 x 2832	ROPOS ROV	NIKON D700	Animalia	Chordata	Actinopterygii	Perciformes	Zoarcidae	Pachycara
734	INDEX2015	RV Pelagia	2	Central Indian Ridge	Cluster 4	2015	2015-12-01	10:46:15	04:38	3034	-23.7803	69.5347	11:13	3010	-23.7834	69.5453	2817	Vent site 1	WGS84	30	INDEX2015-47ROV	47ROV							ROV	Imaged only	DZMB	ROPOS.COM	present	Identified only from imagery	en	Human Observation	INDEX		100	R1908_00458.jpg	4256 x 2832	ROPOS ROV	NIKON D700	Animalia	Arthropoda	Malacostraca	Decapoda	Alvinocarididae	Alvinocaris
735	INDEX2015	RV Pelagia	2	Central Indian Ridge	Cluster 4	2015	2015-12-01	07:17:48	04:38	3034	-23.7803	69.5347	11:13	3010	-23.7834	69.5453	2817	Vent site 1	WGS84	30	INDEX2015-47ROV	47ROV							ROV	Imaged only	DZMB	ROPOS.COM	present	Identified only from imagery	en	Human Observation	INDEX		1	R1908_00414.jpg	4256 x 2832	ROPOS ROV	NIKON D700	Animalia	Mollusca	Gastropoda	Caenogastropoda	Cerithiopsidae	Speculator
736	INDEX2015	RV Pelagia	2	Central Indian Ridge	Cluster 4	2015	2015-12-01	22:15:03	15:25	3103	-23.7843	69.5502	22:36	3045	-23.7687	69.5310	5054	Vent site 1	WGS84	31	INDEX2015-48VS	48VS							ROV	Imaged only	DZMB	ROPOS.COM	present	Identified only from imagery	en	Human Observation	INDEX		1	Bathysaurus mollis.jpg	4222 x 2842	ROPOS ROV	HD video camera frame grabs	Animalia	Chordata	Actinopterygii	Aulopiformes	Bathysauridae	Bathysaurus
737	INDEX2015	RV Pelagia	2	Central Indian Ridge	Cluster 4	2015	2015-12-01	06:22:02	04:38	3034	-23.7803	69.5347	11:13	3010	-23.7834	69.5453	2817	Vent site 1	WGS84	30	INDEX2015-47ROV	47ROV							ROV	Imaged only	DZMB	ROPOS.COM	present	Identified only from imagery	en	Human Observation	INDEX		1	R1908_00374.jpg	1014 x 751	ROPOS ROV	NIKON D700	Animalia	Cnidaria	Anthozoa	Actiniaria
738	INDEX2015	RV Pelagia	2	Central Indian Ridge	Cluster 4	2015	2015-12-01	08:00:42	04:38	3034	-23.7803	69.5347	11:13	3010	-23.7834	69.5453	2817	Vent site 1	WGS84	30	INDEX2015-47ROV	47ROV							ROV	Imaged only	DZMB	ROPOS.COM	present	Identified only from imagery	en	Human Observation	INDEX		1	R1908_00420.jpg	1082 x 1010	ROPOS ROV	NIKON D700	Animalia	Cnidaria	Anthozoa	Actiniaria	Actinostolidae
739	INDEX2015	RV Pelagia	2	Central Indian Ridge	Cluster 4	2015	2015-12-01	05:39:52	04:38	3034	-23.7803	69.5347	11:13	3010	-23.7834	69.5453	2817	Vent site 1	WGS84	30	INDEX2015-47ROV	47ROV							ROV	Imaged only	DZMB	ROPOS.COM	present	Identified only from imagery	en	Human Observation	INDEX		1	R1908_00357.jpg	898 x 691	ROPOS ROV	NIKON D700	Animalia	Cnidaria	Anthozoa	Antipatharia	Schizopathidae	Bathypathes
740	INDEX2015	RV Pelagia	2	Central Indian Ridge	Cluster 4	2015	2015-12-01	07:15:41	04:38	3034	-23.7803	69.5347	11:13	3010	-23.7834	69.5453	2817	Vent site 1	WGS84	30	INDEX2015-47ROV	47ROV							ROV	Imaged only	DZMB	ROPOS.COM	present	Identified only from imagery	en	Human Observation	INDEX		1	R1908_00411.jpg	1724 x 1551	ROPOS ROV	NIKON D700	Animalia	Cnidaria	Anthozoa	Antipatharia	Schizopathidae	Bathypathes
741	INDEX2015	RV Pelagia	2	Central Indian Ridge	Cluster 4	2015	2015-12-01	07:17:48	04:38	3034	-23.7803	69.5347	11:13	3010	-23.7834	69.5453	2817	Vent site 1	WGS84	30	INDEX2015-47ROV	47ROV							ROV	Imaged only	DZMB	ROPOS.COM	present	Identified only from imagery	en	Human Observation	INDEX		1	R1908_00414.jpg	1559 x 1645	ROPOS ROV	NIKON D700	Animalia	Cnidaria	Anthozoa	Antipatharia	Schizopathidae	Bathypathes
742	INDEX2015	RV Pelagia	2	Central Indian Ridge	Cluster 4	2015	2015-12-01	21:20:33	15:25	3103	-23.7843	69.5502	22:36	3045	-23.7687	69.5310	5054	Vent site 1	WGS84	31	INDEX2015-48VS	48VS							VS	Imaged only	DZMB	NIOZ	present	Identified only from imagery	en	Human Observation	INDEX		1	Asteroidea-2.jpg	3432 x 3502	Video Sledge NIOZ	HD video camera frame grabs	Animalia	Echinodermata	Asteroidea	Spinulosida	Echinasteridae	Henricia
743	INDEX2015	RV Pelagia	2	Central Indian Ridge	Cluster 4	2015	2015-12-01	06:21:46	04:38	3034	-23.7803	69.5347	11:13	3010	-23.7834	69.5453	2817	Vent site 1	WGS84	30	INDEX2015-47ROV	47ROV							ROV	Imaged only	DZMB	ROPOS.COM	present	Identified only from imagery	en	Human Observation	INDEX		1	R1908_00373.jpg	1262 x 1101	ROPOS ROV	NIKON D700	Animalia	Cnidaria	Anthozoa	Actiniaria	Kadosactinidae	Maractis
744	INDEX2015	RV Pelagia	2	Central Indian Ridge	Cluster 4	2015	2015-12-01	06:23:24	04:38	3034	-23.7803	69.5347	11:13	3010	-23.7834	69.5453	2817	Vent site 1	WGS84	30	INDEX2015-47ROV	47ROV							ROV	Imaged only	DZMB	ROPOS.COM	present	Identified only from imagery	en	Human Observation	INDEX		1	R1908_00378.jpg	995 x 1112	ROPOS ROV	NIKON D700	Animalia	Cnidaria	Anthozoa	Actiniaria	Kadosactinidae	Maractis
745	INDEX2015	RV Pelagia	2	Central Indian Ridge	Cluster 4	2015	2015-12-01	10:46:15	04:38	3034	-23.7803	69.5347	11:13	3010	-23.7834	69.5453	2817	Vent site 1	WGS84	30	INDEX2015-47ROV	47ROV							ROV	Imaged only	DZMB	ROPOS.COM	present	Identified only from imagery	en	Human Observation	INDEX		1	R1908_00458.jpg	1893 x 1645	ROPOS ROV	NIKON D700	Animalia	Cnidaria	Anthozoa	Actiniaria	Kadosactinidae	Maractis
746	INDEX2015	RV Pelagia	2	Central Indian Ridge	Cluster 4	2015	2015-12-02	07:57:43	04:35	3073	-23.7858	69.5452	11:27	2978	-23.7801	69.5374	2927	Vent site 1	WGS84	30	INDEX2015-49ROV	49ROV							ROV	Imaged only	DZMB	ROPOS.COM	present	Identified only from imagery	en	Human Observation	INDEX		1	R1909_00550.jpg	4256 x 2832	ROPOS ROV	NIKON D700	Animalia	Arthropoda	Malacostraca	Decapoda	Alvinocarididae	Rimicaris
747	INDEX2015	RV Pelagia	2	Central Indian Ridge	Cluster 4	2015	2015-12-02	09:12:03	04:35	3073	-23.7858	69.5452	11:27	2978	-23.7801	69.5374	2927	Vent site 1	WGS84	30	INDEX2015-49ROV	49ROV							ROV	Imaged only	DZMB	ROPOS.COM	present	Identified only from imagery	en	Human Observation	INDEX		1	R1909_00604.jpg	4256 x 2832	ROPOS ROV	NIKON D700	Animalia	Arthropoda	Malacostraca	Decapoda	Alvinocarididae	Rimicaris
748	INDEX2015	RV Pelagia	2	Central Indian Ridge	Cluster 4	2015	2015-12-02	09:14:46	04:35	3073	-23.7858	69.5452	11:27	2978	-23.7801	69.5374	2927	Vent site 1	WGS84	30	INDEX2015-49ROV	49ROV							ROV	Imaged only	DZMB	ROPOS.COM	present	Identified only from imagery	en	Human Observation	INDEX		1	R1909_00611.jpg	4256 x 2832	ROPOS ROV	NIKON D700	Animalia	Arthropoda	Malacostraca	Decapoda	Alvinocarididae	Rimicaris
749	INDEX2015	RV Pelagia	2	Central Indian Ridge	Cluster 4	2015	2015-12-02	09:12:03	04:35	3073	-23.7858	69.5452	11:27	2978	-23.7801	69.5374	2927	Vent site 1	WGS84	30	INDEX2015-49ROV	49ROV							ROV	Imaged only	DZMB	ROPOS.COM	present	Identified only from imagery	en	Human Observation	INDEX		2	R1909_00604.jpg	4256 x 2832	ROPOS ROV	NIKON D700	Animalia	Arthropoda	Malacostraca	Decapoda	Bythograeidae	Austinograea
750	INDEX2015	RV Pelagia	2	Central Indian Ridge	Cluster 4	2015	2015-12-02	06:51:14	04:35	3073	-23.7858	69.5452	11:27	2978	-23.7801	69.5374	2927	Vent site 1	WGS84	30	INDEX2015-49ROV	49ROV							ROV	Imaged only	DZMB	ROPOS.COM	present	Identified only from imagery	en	Human Observation	INDEX		1	R1909_00482.jpg	4256 x 2832	ROPOS ROV	NIKON D700	Animalia	Echinodermata	Asteroidea	Valvatida	Goniasteridae	Circeaster
751	INDEX2015	RV Pelagia	2	Central Indian Ridge	Cluster 4	2015	2015-12-02	07:37:57	04:35	3073	-23.7858	69.5452	11:27	2978	-23.7801	69.5374	2927	Vent site 1	WGS84	30	INDEX2015-49ROV	49ROV	I15_49RO_SG1_3	I15_130	COI	Yes	Yes		ROV	DNA voucher and animal stored in 96% ethanol	DZMB	ROPOS.COM	present	Identified by morphology and DNA of collected specimen	en	Preserved Specimen	INDEX	1	1	R1909_00512.jpg	4256 x 2832	ROPOS ROV	NIKON D700	Animalia	Arthropoda	Malacostraca	Decapoda	Munidopsidae	Munidopsis
752	INDEX2015	RV Pelagia	2	Central Indian Ridge	Cluster 4	2015	2015-12-02	07:46:45	04:35	3073	-23.7858	69.5452	11:27	2978	-23.7801	69.5374	2927	Vent site 1	WGS84	30	INDEX2015-49ROV	49ROV							ROV	Imaged only	DZMB	ROPOS.COM	present	Identified only from imagery	en	Human Observation	INDEX		1	R1909_00529.jpg	4256 x 2832	ROPOS ROV	NIKON D700	Animalia	Arthropoda	Malacostraca	Decapoda	Munidopsidae	Munidopsis
753	INDEX2015	RV Pelagia	2	Central Indian Ridge	Cluster 4	2015	2015-12-02	07:57:31	04:35	3073	-23.7858	69.5452	11:27	2978	-23.7801	69.5374	2927	Vent site 1	WGS84	30	INDEX2015-49ROV	49ROV							ROV	Imaged only	DZMB	ROPOS.COM	present	Identified only from imagery	en	Human Observation	INDEX		1	R1909_00549.jpg	4256 x 2832	ROPOS ROV	NIKON D700	Animalia	Chordata	Actinopterygii	Ophidiiformes	Ophidiidae	Barathrites
754	INDEX2015	RV Pelagia	2	Central Indian Ridge	Cluster 4	2015	2015-12-02	11:14:09	04:35	3073	-23.7858	69.5452	11:27	2978	-23.7801	69.5374	2927	Vent site 1	WGS84	30	INDEX2015-49ROV	49ROV							ROV	Imaged only	DZMB	ROPOS.COM	present	Identified only from imagery	en	Human Observation	INDEX		1	R1909_00647.jpg	4256 x 2832	ROPOS ROV	NIKON D700	Animalia	Chordata	Actinopterygii	Notacanthiformes	Halosauridae	Aldrovandia
755	INDEX2015	RV Pelagia	2	Central Indian Ridge	Cluster 4	2015	2015-12-02	07:31:44	04:35	3073	-23.7858	69.5452	11:27	2978	-23.7801	69.5374	2927	Vent site 1	WGS84	30	INDEX2015-49ROV	49ROV							ROV	Imaged only	DZMB	ROPOS.COM	present	Identified only from imagery	en	Human Observation	INDEX		1	R1909_00494-4.jpg	849 x 928	ROPOS ROV	NIKON D700	Animalia	Cnidaria	Anthozoa	Actiniaria
756	INDEX2015	RV Pelagia	2	Central Indian Ridge	Cluster 4	2015	2015-12-02	07:40:38	04:35	3073	-23.7858	69.5452	11:27	2978	-23.7801	69.5374	2927	Vent site 1	WGS84	30	INDEX2015-49ROV	49ROV							ROV	Imaged only	DZMB	ROPOS.COM	present	Identified only from imagery	en	Human Observation	INDEX		1	R1909_00519.jpg	1690 x 1645	ROPOS ROV	NIKON D700	Animalia	Cnidaria	Anthozoa	Actiniaria	Hormathiidae	Chondrophellia
757	INDEX2015	RV Pelagia	2	Central Indian Ridge	Cluster 4	2015	2015-12-02	11:24:25	04:35	3073	-23.7858	69.5452	11:27	2978	-23.7801	69.5374	2927	Vent site 1	WGS84	30	INDEX2015-49ROV	49ROV							ROV	Imaged only	DZMB	ROPOS.COM	present	Identified only from imagery	en	Human Observation	INDEX		1	R1909_00653.jpg	879 x 774	ROPOS ROV	NIKON D700	Animalia	Cnidaria	Anthozoa	Actiniaria	Actinostolidae
758	INDEX2015	RV Pelagia	2	Central Indian Ridge	Cluster 4	2015	2015-12-02	07:32:34	04:35	3073	-23.7858	69.5452	11:27	2978	-23.7801	69.5374	2927	Vent site 1	WGS84	30	INDEX2015-49ROV	49ROV							ROV	Imaged only	DZMB	ROPOS.COM	present	Identified only from imagery	en	Human Observation	INDEX		1	R1909_00497.jpg	729 x 695	ROPOS ROV	NIKON D700	Animalia	Cnidaria	Anthozoa	Alcyonacea	Clavulariidae
759	INDEX2015	RV Pelagia	2	Central Indian Ridge	Cluster 4	2015	2015-12-02	06:51:26	04:35	3073	-23.7858	69.5452	11:27	2978	-23.7801	69.5374	2927	Vent site 1	WGS84	30	INDEX2015-49ROV	49ROV							ROV	Imaged only	DZMB	ROPOS.COM	present	Identified only from imagery	en	Human Observation	INDEX		100	R1909_00483-2.jpg	612 x 706	ROPOS ROV	NIKON D700	Animalia	Cnidaria	Anthozoa	Alcyonacea	Clavulariidae
760	INDEX2015	RV Pelagia	2	Central Indian Ridge	Cluster 4	2015	2015-12-02	07:57:43	04:35	3073	-23.7858	69.5452	11:27	2978	-23.7801	69.5374	2927	Vent site 1	WGS84	30	INDEX2015-49ROV	49ROV							ROV	Imaged only	DZMB	ROPOS.COM	present	Identified only from imagery	en	Human Observation	INDEX		1	R1909_00550.jpg	4256 x 2832	ROPOS ROV	NIKON D700	Animalia	Chordata	Actinopterygii	Ophidiiformes	Ophidiidae	Barathrites
761	INDEX2015	RV Pelagia	2	Central Indian Ridge	Cluster 4	2015	2015-12-02	07:31:44	04:35	3073	-23.7858	69.5452	11:27	2978	-23.7801	69.5374	2927	Vent site 1	WGS84	30	INDEX2015-49ROV	49ROV							ROV	Imaged only	DZMB	ROPOS.COM	present	Identified only from imagery	en	Human Observation	INDEX		1	R1909_00494-2.jpg	635 x 488	ROPOS ROV	NIKON D700	Animalia	Cnidaria	Hydrozoa
762	INDEX2015	RV Pelagia	2	Central Indian Ridge	Cluster 4	2015	2015-12-02	07:30:32	04:35	3073	-23.7858	69.5452	11:27	2978	-23.7801	69.5374	2927	Vent site 1	WGS84	30	INDEX2015-49ROV	49ROV							ROV	Imaged only	DZMB	ROPOS.COM	present	Identified only from imagery	en	Human Observation	INDEX		100	R1909_00490-3.jpg	1131 x 747	ROPOS ROV	NIKON D700	Animalia	Cnidaria	Anthozoa	Actiniaria
763	INDEX2015	RV Pelagia	2	Central Indian Ridge	Cluster 4	2015	2015-12-02	06:51:14	04:35	3073	-23.7858	69.5452	11:27	2978	-23.7801	69.5374	2927	Vent site 1	WGS84	30	INDEX2015-49ROV	49ROV							ROV	Imaged only	DZMB	ROPOS.COM	present	Identified only from imagery	en	Human Observation	INDEX		1	R1909_00482-3.jpg	657 x 578	ROPOS ROV	NIKON D700	Animalia	Cnidaria	Anthozoa	Actiniaria
764	INDEX2015	RV Pelagia	2	Central Indian Ridge	Cluster 4	2015	2015-12-02	07:30:32	04:35	3073	-23.7858	69.5452	11:27	2978	-23.7801	69.5374	2927	Vent site 1	WGS84	30	INDEX2015-49ROV	49ROV							ROV	Imaged only	DZMB	ROPOS.COM	present	Identified only from imagery	en	Human Observation	INDEX		1	R1909_00490-2.jpg	902 x 804	ROPOS ROV	NIKON D700	Animalia	Cnidaria	Anthozoa	Actiniaria	Hormathiidae	Chondrophellia
765	INDEX2015	RV Pelagia	2	Central Indian Ridge	Cluster 4	2015	2015-12-02	07:31:44	04:35	3073	-23.7858	69.5452	11:27	2978	-23.7801	69.5374	2927	Vent site 1	WGS84	30	INDEX2015-49ROV	49ROV							ROV	Imaged only	DZMB	ROPOS.COM	present	Identified only from imagery	en	Human Observation	INDEX		1	R1909_00494-3.jpg	1022 x 898	ROPOS ROV	NIKON D700	Animalia	Cnidaria	Anthozoa	Actiniaria	Hormathiidae	Chondrophellia
766	INDEX2015	RV Pelagia	2	Central Indian Ridge	Cluster 4	2015	2015-12-02	07:30:32	04:35	3073	-23.7858	69.5452	11:27	2978	-23.7801	69.5374	2927	Vent site 1	WGS84	30	INDEX2015-49ROV	49ROV							ROV	Imaged only	DZMB	ROPOS.COM	present	Identified only from imagery	en	Human Observation	INDEX		1	R1909_00490.jpg	582 x 511	ROPOS ROV	NIKON D700	Animalia	Cnidaria	Anthozoa	Alcyonacea	Clavulariidae
767	INDEX2015	RV Pelagia	2	Central Indian Ridge	Cluster 4	2015	2015-12-02	06:51:14	04:35	3073	-23.7858	69.5452	11:27	2978	-23.7801	69.5374	2927	Vent site 1	WGS84	30	INDEX2015-49ROV	49ROV							ROV	Imaged only	DZMB	ROPOS.COM	present	Identified only from imagery	en	Human Observation	INDEX		1	R1909_00482.jpg	458 x 424	ROPOS ROV	NIKON D700	Animalia	Cnidaria	Anthozoa	Alcyonacea	Clavulariidae
768	INDEX2015	RV Pelagia	2	Central Indian Ridge	Cluster 4	2015	2015-12-03	05:57:25	05:06	3321	-23.8794	69.5969	11:41	3151	-23.8784	69.6075	3671	EGS	WGS84	32	INDEX2015-51ROV	51ROV							ROV	Imaged only	DZMB	ROPOS.COM	present	Identified only from imagery	en	Human Observation	INDEX		1	R1910_00766.jpg	4256 x 2832	ROPOS ROV	NIKON D700	Animalia	Arthropoda	Malacostraca	Decapoda	Alvinocarididae	Rimicaris
769	INDEX2015	RV Pelagia	2	Central Indian Ridge	Cluster 4	2015	2015-12-03	07:08:32	05:06	3321	-23.8794	69.5969	11:41	3151	-23.8784	69.6075	3671	EGS	WGS84	32	INDEX2015-51ROV	51ROV							ROV	Imaged only	DZMB	ROPOS.COM	present	Identified only from imagery	en	Human Observation	INDEX		100	R1910_00877.jpg	4256 x 2832	ROPOS ROV	NIKON D700	Animalia	Arthropoda	Malacostraca	Decapoda	Alvinocarididae	Mirocaris
770	INDEX2015	RV Pelagia	2	Central Indian Ridge	Cluster 4	2015	2015-12-03	08:00:29	05:06	3321	-23.8794	69.5969	11:41	3151	-23.8784	69.6075	3671	EGS	WGS84	32	INDEX2015-51ROV	51ROV							ROV	Imaged only	DZMB	ROPOS.COM	present	Identified only from imagery	en	Human Observation	INDEX		6	R1910_00901.jpg	4256 x 2832	ROPOS ROV	NIKON D700	Animalia	Arthropoda	Malacostraca	Decapoda	Bythograeidae	Austinograea
771	INDEX2015	RV Pelagia	2	Central Indian Ridge	Cluster 4	2015	2015-12-03	08:25:09	05:06	3321	-23.8794	69.5969	11:41	3151	-23.8784	69.6075	3671	EGS	WGS84	32	INDEX2015-51ROV	51ROV							ROV	Imaged only	DZMB	ROPOS.COM	present	Identified only from imagery	en	Human Observation	INDEX		1	R1910_00912.jpg	4256 x 2832	ROPOS ROV	NIKON D700	Animalia	Arthropoda	Malacostraca	Decapoda	Bythograeidae	Austinograea
772	INDEX2015	RV Pelagia	2	Central Indian Ridge	Cluster 4	2015	2015-12-03	08:25:09	05:06	3321	-23.8794	69.5969	11:41	3151	-23.8784	69.6075	3671	EGS	WGS84	32	INDEX2015-51ROV	51ROV							ROV	Imaged only	DZMB	ROPOS.COM	present	Identified only from imagery	en	Human Observation	INDEX		100	R1910_00912.jpg	4256 x 2832	ROPOS ROV	NIKON D700	Animalia	Annelida	Polychaeta	Sabellida	Siboglinidae	Oasisia
773	INDEX2015	RV Pelagia	2	Central Indian Ridge	Cluster 4	2015	2015-12-03	08:00:29	05:06	3321	-23.8794	69.5969	11:41	3151	-23.8784	69.6075	3671	EGS	WGS84	32	INDEX2015-51ROV	51ROV							ROV	Imaged only	DZMB	ROPOS.COM	present	Identified only from imagery	en	Human Observation	INDEX		1	R1910_00901.jpg	4256 x 2832	ROPOS ROV	NIKON D700	Animalia	Chordata	Actinopterygii	Perciformes	Zoarcidae	Pachycara
774	INDEX2015	RV Pelagia	2	Central Indian Ridge	Cluster 4	2015	2015-12-03	08:00:29	05:06	3321	-23.8794	69.5969	11:41	3151	-23.8784	69.6075	3671	EGS	WGS84	32	INDEX2015-51ROV	51ROV							ROV	Imaged only	DZMB	ROPOS.COM	present	Identified only from imagery	en	Human Observation	INDEX		100	R1910_00901.jpg	4256 x 2832	ROPOS ROV	NIKON D700	Animalia	Platyhelminthes		Polycladida
775	INDEX2015	RV Pelagia	2	Central Indian Ridge	Cluster 4	2015	2015-12-03	08:00:29	05:06	3321	-23.8794	69.5969	11:41	3151	-23.8784	69.6075	3671	EGS	WGS84	32	INDEX2015-51ROV	51ROV							ROV	Imaged only	DZMB	ROPOS.COM	present	Identified only from imagery	en	Human Observation	INDEX		100	R1910_00901.jpg	4256 x 2832	ROPOS ROV	NIKON D700	Animalia	Arthropoda	Malacostraca	Decapoda	Alvinocarididae	Alvinocaris
776	INDEX2015	RV Pelagia	2	Central Indian Ridge	Cluster 4	2015	2015-12-03	08:25:09	05:06	3321	-23.8794	69.5969	11:41	3151	-23.8784	69.6075	3671	EGS	WGS84	32	INDEX2015-51ROV	51ROV							ROV	Imaged only	DZMB	ROPOS.COM	present	Identified only from imagery	en	Human Observation	INDEX		100	R1910_00912.jpg	4256 x 2832	ROPOS ROV	NIKON D700	Animalia	Arthropoda	Malacostraca	Decapoda	Alvinocarididae	Alvinocaris
777	INDEX2015	RV Pelagia	2	Central Indian Ridge	Cluster 4	2015	2015-12-03	08:25:09	05:06	3321	-23.8794	69.5969	11:41	3151	-23.8784	69.6075	3671	EGS	WGS84	32	INDEX2015-51ROV	51ROV							ROV	Imaged only	DZMB	ROPOS.COM	present	Identified only from imagery	en	Human Observation	INDEX		1	R1910_00912.jpg	4256 x 2832	ROPOS ROV	NIKON D700	Animalia	Chordata	Actinopterygii	Perciformes	Zoarcidae	Pachycara
778	INDEX2015	RV Pelagia	2	Central Indian Ridge	Cluster 4	2015	2015-12-03	08:25:09	05:06	3321	-23.8794	69.5969	11:41	3151	-23.8784	69.6075	3671	EGS	WGS84	32	INDEX2015-51ROV	51ROV							ROV	Imaged only	DZMB	ROPOS.COM	present	Identified only from imagery	en	Human Observation	INDEX		1	R1910_00912.jpg	4256 x 2832	ROPOS ROV	NIKON D700	Animalia	Chordata	Actinopterygii	Perciformes	Zoarcidae	Pachycara
779	INDEX2015	RV Pelagia	2	Central Indian Ridge	Cluster 4	2015	2015-12-03	08:25:09	05:06	3321	-23.8794	69.5969	11:41	3151	-23.8784	69.6075	3671	EGS	WGS84	32	INDEX2015-51ROV	51ROV	I15_51RO_E_10	I15_144	COI	Yes	Yes	Phymorhynchus_I15_144	ROV	DNA voucher and animal stored in 96% ethanol	DZMB	ROPOS.COM	present	Identified by morphology and DNA of collected specimen	en	Preserved Specimen	INDEX	1	2	R1910_00912.jpg	4256 x 2832	ROPOS ROV	NIKON D700	Animalia	Mollusca	Gastropoda	Neogastropoda	Raphitomidae	Phymorhynchus
780	INDEX2015	RV Pelagia	2	Central Indian Ridge	Cluster 4	2015	2015-12-03	08:00:29	05:06	3321	-23.8794	69.5969	11:41	3151	-23.8784	69.6075	3671	EGS	WGS84	32	INDEX2015-51ROV	51ROV							ROV	Imaged only	DZMB	ROPOS.COM	present	Identified only from imagery	en	Human Observation	INDEX		1	R1910_00901.jpg	4256 x 2832	ROPOS ROV	NIKON D700	Animalia	Arthropoda	Malacostraca	Decapoda	Alvinocarididae	Rimicaris
781	INDEX2015	RV Pelagia	2	Central Indian Ridge	Cluster 4	2015	2015-12-03	05:57:25	05:06	3321	-23.8794	69.5969	11:41	3151	-23.8784	69.6075	3671	EGS	WGS84	32	INDEX2015-51ROV	51ROV							ROV	Imaged only	DZMB	ROPOS.COM	present	Identified only from imagery	en	Human Observation	INDEX		1	R1910_00766.jpg	4256 x 2832	ROPOS ROV	NIKON D700	Animalia	Mollusca	Gastropoda	Neogastropoda	Raphitomidae	Phymorhynchus
782	INDEX2015	RV Pelagia	2	Central Indian Ridge	Cluster 4	2015	2015-12-03	07:08:32	05:06	3321	-23.8794	69.5969	11:41	3151	-23.8784	69.6075	3671	EGS	WGS84	32	INDEX2015-51ROV	51ROV							ROV	Imaged only	DZMB	ROPOS.COM	present	Identified only from imagery	en	Human Observation	INDEX		100	R1910_00877.jpg	4256 x 2832	ROPOS ROV	NIKON D700	Animalia	Arthropoda	Malacostraca	Decapoda	Alvinocarididae	Alvinocaris
783	INDEX2015	RV Pelagia	2	Central Indian Ridge	Cluster 4	2015	2015-12-03	22:39:51	16:02	3252	-23.8816	69.6084	23:56	3146	-23.8661	69.5975	5183	EGS	WGS84	32	INDEX2015-52VS	52VS							VS	Imaged only	DZMB	NIOZ	present	Identified only from imagery	en	Human Observation	INDEX		1	Freyellidae.jpg	3570 x 3360	Video Sledge NIOZ	HD video camera frame grabs	Animalia	Echinodermata	Asteroidea	Brisingida	Freyellidae	Freyella
784	INDEX2015	RV Pelagia	2	Central Indian Ridge	Cluster 4	2015	2015-12-03	06:02:27	05:06	3321	-23.8794	69.5969	11:41	3151	-23.8784	69.6075	3671	EGS	WGS84	32	INDEX2015-51ROV	51ROV							ROV	Imaged only	DZMB	ROPOS.COM	present	Identified only from imagery	en	Human Observation	INDEX		1	R1910_00788.jpg	1457 x 1176	ROPOS ROV	NIKON D700	Animalia	Cnidaria	Anthozoa	Actiniaria	Hormathiidae	Chondrophellia
785	INDEX2015	RV Pelagia	2	Central Indian Ridge	Cluster 4	2015	2015-12-03	06:05:49	05:06	3321	-23.8794	69.5969	11:41	3151	-23.8784	69.6075	3671	EGS	WGS84	32	INDEX2015-51ROV	51ROV							ROV	Imaged only	DZMB	ROPOS.COM	present	Identified only from imagery	en	Human Observation	INDEX		1	R1910_00793.jpg	1164 x 819	ROPOS ROV	NIKON D700	Animalia	Cnidaria	Anthozoa	Actiniaria	Hormathiidae	Chondrophellia
786	INDEX2015	RV Pelagia	2	Central Indian Ridge	Cluster 4	2015	2015-12-03	06:05:49	05:06	3321	-23.8794	69.5969	11:41	3151	-23.8784	69.6075	3671	EGS	WGS84	32	INDEX2015-51ROV	51ROV	I15_51RO_C_5	I15_145	COI	No	No		ROV	DNA voucher and animal stored in 96% ethanol	DZMB	ROPOS.COM	present	Identified by morphology and DNA of collected specimen	en	Preserved Specimen	INDEX	1	1	R1910_00793-2.jpg	932 x 804	ROPOS ROV	NIKON D700	Animalia	Cnidaria	Anthozoa	Actiniaria	Hormathiidae	Chondrophellia
787	INDEX2015	RV Pelagia	2	Central Indian Ridge	Cluster 4	2015	2015-12-03	05:27:05	05:06	3321	-23.8794	69.5969	11:41	3151	-23.8784	69.6075	3671	EGS	WGS84	32	INDEX2015-51ROV	51ROV							ROV	Imaged only	DZMB	ROPOS.COM	present	Identified only from imagery	en	Human Observation	INDEX		1	R1910_00683.jpg	905 x 650	ROPOS ROV	NIKON D700	Animalia	Cnidaria	Anthozoa	Actiniaria	Kadosactinidae	Maractis
788	INDEX2015	RV Pelagia	2	Central Indian Ridge	Cluster 4	2015	2015-12-03	05:57:25	05:06	3321	-23.8794	69.5969	11:41	3151	-23.8784	69.6075	3671	EGS	WGS84	32	INDEX2015-51ROV	51ROV							ROV	Imaged only	DZMB	ROPOS.COM	present	Identified only from imagery	en	Human Observation	INDEX		1	R1910_00766.jpg	789 x 623	ROPOS ROV	NIKON D700	Animalia	Cnidaria	Anthozoa	Actiniaria	Kadosactinidae	Maractis
789	INDEX2015	RV Pelagia	2	Central Indian Ridge	Cluster 4	2015	2015-12-03	08:25:09	05:06	3321	-23.8794	69.5969	11:41	3151	-23.8784	69.6075	3671	EGS	WGS84	32	INDEX2015-51ROV	51ROV	I15_51RO_D_12	I15_138	COI	Yes	Yes		ROV	DNA voucher and animal stored in 96% ethanol	DZMB	ROPOS.COM	present	Identified by morphology and DNA of collected specimen	en	Preserved Specimen	INDEX	1	1	R1910_00912.jpg	838 x 717	ROPOS ROV	NIKON D700	Animalia	Cnidaria	Anthozoa	Actiniaria	Kadosactinidae	Maractis
790	INDEX2015	RV Pelagia	2	Central Indian Ridge	Cluster 4	2015	2015-12-03	05:27:05	05:06	3321	-23.8794	69.5969	11:41	3151	-23.8784	69.6075	3671	EGS	WGS84	32	INDEX2015-51ROV	51ROV							ROV	Imaged only	DZMB	ROPOS.COM	present	Identified only from imagery	en	Human Observation	INDEX		1	R1910_00683-2.jpg	676 x 560	ROPOS ROV	NIKON D700	Animalia	Cnidaria	Anthozoa	Zoantharia
791	INDEX2015	RV Pelagia	2	Central Indian Ridge	Cluster 4	2015	2015-12-04	06:16:41	04:36	3230	-23.8809	69.6083	07:14	2958	-23.8738	69.6095	1651	EGS	WGS84	30	INDEX2015-53ROV	53ROV							ROV	Imaged only	DZMB	ROPOS.COM	present	Identified only from imagery	en	Human Observation	INDEX		1	R1911_01051.jpg	4256 x 2832	ROPOS ROV	NIKON D700	Animalia	Arthropoda	Malacostraca	Decapoda	Nematocarcinidae	Nematocarcinus
792	INDEX2015	RV Pelagia	2	Central Indian Ridge	Cluster 4	2015	2015-12-04	12:11:22	11:17	3165	-23.8893	69.6130	15:09	3075	-23.8612	69.6068	3187	EGS	WGS84	31	INDEX2015-54VS	54VS							VS	Imaged only	DZMB	NIOZ	present	Identified only from imagery	en	Human Observation	INDEX		1	Nematocarcinus.jpg	3597 x 3340	Video Sledge NIOZ	HD video camera frame grabs	Animalia	Arthropoda	Malacostraca	Decapoda	Nematocarcinidae	Nematocarcinus
793	INDEX2015	RV Pelagia	2	Central Indian Ridge	Cluster 4	2015	2015-12-04	06:47:01	04:36	3230	-23.8809	69.6083	07:14	2958	-23.8738	69.6095	1651	EGS	WGS84	30	INDEX2015-53ROV	53ROV							ROV	Imaged only	DZMB	ROPOS.COM	present	Identified only from imagery	en	Human Observation	INDEX		1	R1911_01107.jpg	669 x 608	ROPOS ROV	NIKON D700	Animalia	Cnidaria	Anthozoa	Actiniaria	Actinostolidae
794	INDEX2015	RV Pelagia	2	Central Indian Ridge	Cluster 4	2015	2015-12-04	12:08:52	11:17	3165	-23.8893	69.6130	15:09	3075	-23.8612	69.6068	3187	EGS	WGS84	31	INDEX2015-54VS	54VS							VS	Imaged only	DZMB	NIOZ	present	Identified only from imagery	en	Human Observation	INDEX		1	Freyastera.jpg	3349 x 3582	Video Sledge NIOZ	HD video camera frame grabs	Animalia	Echinodermata	Asteroidea	Brisingida	Freyellidae	Freyastera
795	INDEX2015	RV Pelagia	2	Central Indian Ridge	Cluster 4	2015	2015-12-05	11:18:41	04:33	2825	-23.8746	69.6092	12:15	3277	-23.8781	69.5969	4654	EGS	WGS84	33	INDEX2015-56ROV	56ROV							ROV	Imaged only	DZMB	ROPOS.COM	present	Identified only from imagery	en	Human Observation	INDEX		1	R1912_01553.jpg	4256 x 2832	ROPOS ROV	NIKON D700	Animalia	Arthropoda	Malacostraca	Decapoda	Bythograeidae	Austinograea
796	INDEX2015	RV Pelagia	2	Central Indian Ridge	Cluster 4	2015	2015-12-05	05:27:07	04:33	2825	-23.8746	69.6092	12:15	3277	-23.8781	69.5969	4654	EGS	WGS84	33	INDEX2015-56ROV	56ROV							ROV	Imaged only	DZMB	ROPOS.COM	present	Identified only from imagery	en	Human Observation	INDEX		1	R1912_01196.jpg	4256 x 2832	ROPOS ROV	NIKON D700	Animalia	Chordata	Actinopterygii	Anguilliformes	Synaphobranchidae
797	INDEX2015	RV Pelagia	2	Central Indian Ridge	Cluster 4	2015	2015-12-05	10:48:55	04:33	2825	-23.8746	69.6092	12:15	3277	-23.8781	69.5969	4654	EGS	WGS84	33	INDEX2015-56ROV	56ROV							ROV	Imaged only	DZMB	ROPOS.COM	present	Identified only from imagery	en	Human Observation	INDEX		1	R1912_01544.jpg	616 x 605	ROPOS ROV	NIKON D700	Animalia	Cnidaria	Anthozoa	Actiniaria
798	INDEX2015	RV Pelagia	2	Central Indian Ridge	Cluster 4	2015	2015-12-05	10:48:55	04:33	2825	-23.8746	69.6092	12:15	3277	-23.8781	69.5969	4654	EGS	WGS84	33	INDEX2015-56ROV	56ROV							ROV	Imaged only	DZMB	ROPOS.COM	present	Identified only from imagery	en	Human Observation	INDEX		1	R1912_01544-2.jpg	736 x 582	ROPOS ROV	NIKON D700	Animalia	Cnidaria	Anthozoa	Actiniaria
799	INDEX2015	RV Pelagia	2	Central Indian Ridge	Cluster 4	2015	2015-12-05	05:27:07	04:33	2825	-23.8746	69.6092	12:15	3277	-23.8781	69.5969	4654	EGS	WGS84	33	INDEX2015-56ROV	56ROV							ROV	Imaged only	DZMB	ROPOS.COM	present	Identified only from imagery	en	Human Observation	INDEX		1	R1912_01196.jpg	751 x 654	ROPOS ROV	NIKON D700	Animalia	Cnidaria	Anthozoa	Actiniaria
800	INDEX2015	RV Pelagia	2	Central Indian Ridge	Cluster 4	2015	2015-12-05	07:01:39	04:33	2825	-23.8746	69.6092	12:15	3277	-23.8781	69.5969	4654	EGS	WGS84	33	INDEX2015-56ROV	56ROV							ROV	Imaged only	DZMB	ROPOS.COM	present	Identified only from imagery	en	Human Observation	INDEX		1	R1912_01491.jpg	1056 x 1146	ROPOS ROV	NIKON D700	Animalia	Cnidaria	Anthozoa	Alcyonacea	Isididae	Bathygorgia
801	INDEX2015	RV Pelagia	2	Central Indian Ridge	Cluster 4	2015	2015-12-05	07:00:22	04:33	2825	-23.8746	69.6092	12:15	3277	-23.8781	69.5969	4654	EGS	WGS84	33	INDEX2015-56ROV	56ROV							ROV	Imaged only	DZMB	ROPOS.COM	present	Identified only from imagery	en	Human Observation	INDEX		1	R1912_01486.jpg	1356 x 526	ROPOS ROV	NIKON D700	Animalia	Cnidaria	Anthozoa	Alcyonacea	Isididae	Bathygorgia
802	INDEX2015	RV Pelagia	2	Central Indian Ridge	Cluster 4	2015	2015-12-05	07:15:37	04:33	2825	-23.8746	69.6092	12:15	3277	-23.8781	69.5969	4654	EGS	WGS84	33	INDEX2015-56ROV	56ROV							ROV	Imaged only	DZMB	ROPOS.COM	present	Identified only from imagery	en	Human Observation	INDEX		1	R1912_01510.jpg	2573 x 980	ROPOS ROV	NIKON D700	Animalia	Cnidaria	Anthozoa	Alcyonacea	Isididae	Bathygorgia
803	INDEX2015	RV Pelagia	2	Central Indian Ridge	Cluster 4	2015	2015-12-05	05:34:12	04:33	2825	-23.8746	69.6092	12:15	3277	-23.8781	69.5969	4654	EGS	WGS84	33	INDEX2015-56ROV	56ROV							ROV	Imaged only	DZMB	ROPOS.COM	present	Identified only from imagery	en	Human Observation	INDEX		1	R1912_01227.jpg	4256 x 2832	ROPOS ROV	NIKON D700	Animalia	Echinodermata	Asteroidea	Brisingida	Freyellidae	Freyella
804	INDEX2015	RV Pelagia	2	Central Indian Ridge	Cluster 4	2015	2015-12-05	05:27:07	04:33	2825	-23.8746	69.6092	12:15	3277	-23.8781	69.5969	4654	EGS	WGS84	33	INDEX2015-56ROV	56ROV							ROV	Imaged only	DZMB	ROPOS.COM	present	Identified only from imagery	en	Human Observation	INDEX		1	R1912_01196.jpg	4256 x 2832	ROPOS ROV	NIKON D700	Animalia	Echinodermata	Asteroidea	Brisingida	Freyellidae	Freyella
805	INDEX2015	RV Pelagia	2	Central Indian Ridge	Cluster 4	2015	2015-12-05	05:21:20	04:33	2825	-23.8746	69.6092	12:15	3277	-23.8781	69.5969	4654	EGS	WGS84	33	INDEX2015-56ROV	56ROV							ROV	Imaged only	DZMB	ROPOS.COM	present	Identified only from imagery	en	Human Observation	INDEX		1	R1912_01183.jpg	4256 x 2832	ROPOS ROV	NIKON D700	Animalia	Echinodermata	Holothuroidea	Elasipodida	Laetmogonidae
806	INDEX2015	RV Pelagia	2	Central Indian Ridge	Cluster 4	2015	2015-12-05	10:48:55	04:33	2825	-23.8746	69.6092	12:15	3277	-23.8781	69.5969	4654	EGS	WGS84	33	INDEX2015-56ROV	56ROV							ROV	Imaged only	DZMB	ROPOS.COM	present	Identified only from imagery - Similar to Plate-like morphotypes 10: Groups of curved plates from the ISA megafauna catalogue, but it´s impossible to determine if they represent the same morphotype based on photographs (Curved plate-like morphotype)	en	Human Observation	INDEX		1	R1912_01544.jpg	4256 x 2832	ROPOS ROV	NIKON D700	Chromista	Foraminifera	Monothalamea
807	INDEX2015	RV Pelagia	2	Central Indian Ridge	Cluster 4	2015	2015-12-05	11:31:49	04:33	2825	-23.8746	69.6092	12:15	3277	-23.8781	69.5969	4654	EGS	WGS84	33	INDEX2015-56ROV	56ROV							ROV	Imaged only	DZMB	ROPOS.COM	present	Identified only from imagery	en	Human Observation	INDEX		1	R1912_01568.jpg	4256 x 2832	ROPOS ROV	NIKON D700	Animalia	Arthropoda	Malacostraca	Decapoda	Alvinocarididae	Rimicaris
808	INDEX2015	RV Pelagia	2	Central Indian Ridge	Cluster 4	2015	2015-12-05	11:18:41	04:33	2825	-23.8746	69.6092	12:15	3277	-23.8781	69.5969	4654	EGS	WGS84	33	INDEX2015-56ROV	56ROV							ROV	Imaged only	DZMB	ROPOS.COM	present	Identified only from imagery	en	Human Observation	INDEX		1	R1912_01553.jpg	1183 x 1052	ROPOS ROV	NIKON D700	Animalia	Cnidaria	Anthozoa	Actiniaria	Kadosactinidae	Maractis
809	INDEX2015	RV Pelagia	2	Central Indian Ridge	Cluster 4	2015	2015-12-05	11:18:41	04:33	2825	-23.8746	69.6092	12:15	3277	-23.8781	69.5969	4654	EGS	WGS84	33	INDEX2015-56ROV	56ROV							ROV	Imaged only	DZMB	ROPOS.COM	present	Identified only from imagery	en	Human Observation	INDEX		1	R1912_01553-2.jpg	721 x 605	ROPOS ROV	NIKON D700	Animalia	Cnidaria	Anthozoa	Zoantharia
810	INDEX2015	RV Pelagia	2	Central Indian Ridge	Cluster 4	2015	2015-12-06	05:19:55	04:34	3286	-23.8785	69.5974	11:29	3264	-23.8782	69.5969	2758	EGS	WGS84	33	INDEX2015-58ROV	58ROV							ROV	Imaged only	DZMB	ROPOS.COM	present	Identified only from imagery	en	Human Observation	INDEX		1	R1913_01678.jpg	4256 x 2832	ROPOS ROV	NIKON D700	Animalia	Annelida	Polychaeta	Phyllodocida	Polynoidae	Branchipolynoe
811	INDEX2015	RV Pelagia	2	Central Indian Ridge	Cluster 4	2015	2015-12-06	07:02:44	04:34	3286	-23.8785	69.5974	11:29	3264	-23.8782	69.5969	2758	EGS	WGS84	33	INDEX2015-58ROV	58ROV							ROV	Imaged only	DZMB	ROPOS.COM	present	Identified only from imagery	en	Human Observation	INDEX		1	R1913_01767.jpg	4256 x 2832	ROPOS ROV	NIKON D700	Animalia	Arthropoda	Malacostraca	Decapoda	Alvinocarididae	Rimicaris
812	INDEX2015	RV Pelagia	2	Central Indian Ridge	Cluster 4	2015	2015-12-06	06:35:54	04:34	3286	-23.8785	69.5974	11:29	3264	-23.8782	69.5969	2758	EGS	WGS84	33	INDEX2015-58ROV	58ROV							ROV	Imaged only	DZMB	ROPOS.COM	present	Identified only from imagery	en	Human Observation	INDEX		1	R1913_01742.jpg	4256 x 2832	ROPOS ROV	NIKON D700	Animalia	Annelida	Polychaeta	Phyllodocida	Polynoidae	Lepidonotopodium
813	INDEX2015	RV Pelagia	2	Central Indian Ridge	Cluster 4	2015	2015-12-06	06:35:54	04:34	3286	-23.8785	69.5974	11:29	3264	-23.8782	69.5969	2758	EGS	WGS84	33	INDEX2015-58ROV	58ROV							ROV	Imaged only	DZMB	ROPOS.COM	present	Identified only from imagery	en	Human Observation	INDEX		100	R1913_01742.jpg	4256 x 2832	ROPOS ROV	NIKON D700	Animalia	Platyhelminthes		Polycladida
814	INDEX2015	RV Pelagia	2	Central Indian Ridge	Cluster 4	2015	2015-12-06	06:07:27	04:34	3286	-23.8785	69.5974	11:29	3264	-23.8782	69.5969	2758	EGS	WGS84	33	INDEX2015-58ROV	58ROV	I15_58RO_SG3_8	I15_184	COI	No	No		ROV	DNA voucher and animal stored in 96% ethanol	DZMB	ROPOS.COM	present	Identified by morphology and DNA of collected specimen	en	Preserved Specimen	INDEX	1	1	R1913_01728.jpg	4256 x 2832	ROPOS ROV	NIKON D700	Animalia	Arthropoda	Malacostraca	Decapoda	Bythograeidae	Austinograea
815	INDEX2015	RV Pelagia	2	Central Indian Ridge	Cluster 4	2015	2015-12-06	04:41:38	04:34	3286	-23.8785	69.5974	11:29	3264	-23.8782	69.5969	2758	EGS	WGS84	33	INDEX2015-58ROV	58ROV							ROV	Imaged only	DZMB	ROPOS.COM	present	Identified only from imagery	en	Human Observation	INDEX		1	R1913_01639.jpg	4256 x 2832	ROPOS ROV	NIKON D700	Animalia	Arthropoda	Malacostraca	Decapoda	Bythograeidae	Austinograea
816	INDEX2015	RV Pelagia	2	Central Indian Ridge	Cluster 4	2015	2015-12-06	07:02:44	04:34	3286	-23.8785	69.5974	11:29	3264	-23.8782	69.5969	2758	EGS	WGS84	33	INDEX2015-58ROV	58ROV							ROV	Imaged only	DZMB	ROPOS.COM	present	Identified only from imagery	en	Human Observation	INDEX		6	R1913_01767.jpg	4256 x 2832	ROPOS ROV	NIKON D700	Animalia	Arthropoda	Malacostraca	Decapoda	Bythograeidae	Austinograea
817	INDEX2015	RV Pelagia	2	Central Indian Ridge	Cluster 4	2015	2015-12-06	06:35:54	04:34	3286	-23.8785	69.5974	11:29	3264	-23.8782	69.5969	2758	EGS	WGS84	33	INDEX2015-58ROV	58ROV							ROV	Imaged only	DZMB	ROPOS.COM	present	Identified only from imagery	en	Human Observation	INDEX		100	R1913_01742.jpg	4256 x 2832	ROPOS ROV	NIKON D700	Animalia	Arthropoda	Malacostraca	Decapoda	Alvinocarididae	Alvinocaris
818	INDEX2015	RV Pelagia	2	Central Indian Ridge	Cluster 4	2015	2015-12-06	06:35:54	04:34	3286	-23.8785	69.5974	11:29	3264	-23.8782	69.5969	2758	EGS	WGS84	33	INDEX2015-58ROV	58ROV							ROV	Imaged only	DZMB	ROPOS.COM	present	Identified only from imagery	en	Human Observation	INDEX		1	R1913_01742.jpg	4256 x 2832	ROPOS ROV	NIKON D700	Animalia	Arthropoda	Malacostraca	Decapoda	Alvinocarididae	Rimicaris
819	INDEX2015	RV Pelagia	2	Central Indian Ridge	Cluster 4	2015	2015-12-06	07:47:45	04:34	3286	-23.8785	69.5974	11:29	3264	-23.8782	69.5969	2758	EGS	WGS84	33	INDEX2015-58ROV	58ROV							ROV	Imaged only	DZMB	ROPOS.COM	present	Identified only from imagery	en	Human Observation	INDEX		1	R1913_01805.jpg	4256 x 2832	ROPOS ROV	NIKON D700	Animalia	Annelida	Polychaeta	Phyllodocida	Polynoidae	Lepidonotopodium
820	INDEX2015	RV Pelagia	2	Central Indian Ridge	Cluster 4	2015	2015-12-06	06:07:27	04:34	3286	-23.8785	69.5974	11:29	3264	-23.8782	69.5969	2758	EGS	WGS84	33	INDEX2015-58ROV	58ROV	I15_58RO_SG3_5	I15_182	COI	No	No		ROV	DNA voucher and animal stored in 96% ethanol	DZMB	ROPOS.COM	present	Identified by morphology and DNA of collected specimen	en	Preserved Specimen	INDEX	1	1	R1913_01728.jpg	4256 x 2832	ROPOS ROV	NIKON D700	Animalia	Annelida	Polychaeta	Phyllodocida	Polynoidae	Lepidonotopodium
821	INDEX2015	RV Pelagia	2	Central Indian Ridge	Cluster 4	2015	2015-12-06	07:02:44	04:34	3286	-23.8785	69.5974	11:29	3264	-23.8782	69.5969	2758	EGS	WGS84	33	INDEX2015-58ROV	58ROV							ROV	Imaged only	DZMB	ROPOS.COM	present	Identified only from imagery	en	Human Observation	INDEX		1	R1913_01767.jpg	4256 x 2832	ROPOS ROV	NIKON D700	Animalia	Chordata	Actinopterygii	Perciformes	Zoarcidae	Pachycara
822	INDEX2015	RV Pelagia	2	Central Indian Ridge	Cluster 4	2015	2015-12-06	05:19:55	04:34	3286	-23.8785	69.5974	11:29	3264	-23.8782	69.5969	2758	EGS	WGS84	33	INDEX2015-58ROV	58ROV							ROV	Imaged only	DZMB	ROPOS.COM	present	Identified only from imagery	en	Human Observation	INDEX		100	R1913_01678.jpg	4256 x 2832	ROPOS ROV	NIKON D700	Animalia	Annelida	Polychaeta	Sabellida	Siboglinidae	Oasisia
823	INDEX2015	RV Pelagia	2	Central Indian Ridge	Cluster 4	2015	2015-12-06	04:41:38	04:34	3286	-23.8785	69.5974	11:29	3264	-23.8782	69.5969	2758	EGS	WGS84	33	INDEX2015-58ROV	58ROV							ROV	Imaged only	DZMB	ROPOS.COM	present	Identified only from imagery	en	Human Observation	INDEX		100	R1913_01639.jpg	4256 x 2832	ROPOS ROV	NIKON D700	Animalia	Annelida	Polychaeta	Sabellida	Siboglinidae	Oasisia
824	INDEX2015	RV Pelagia	2	Central Indian Ridge	Cluster 4	2015	2015-12-06	11:13:01	04:34	3286	-23.8785	69.5974	11:29	3264	-23.8782	69.5969	2758	EGS	WGS84	33	INDEX2015-58ROV	58ROV							ROV	Imaged only	DZMB	ROPOS.COM	present	Identified only from imagery	en	Human Observation	INDEX		4	R1913_01985.jpg	4256 x 2832	ROPOS ROV	NIKON D700	Animalia	Arthropoda	Malacostraca	Decapoda	Bythograeidae	Austinograea
825	INDEX2015	RV Pelagia	2	Central Indian Ridge	Cluster 4	2015	2015-12-06	08:20:01	04:34	3286	-23.8785	69.5974	11:29	3264	-23.8782	69.5969	2758	EGS	WGS84	33	INDEX2015-58ROV	58ROV	I15_58RO_SG5_2	I15_171	COI	No	No		ROV	DNA voucher and animal stored in 96% ethanol	DZMB	ROPOS.COM	present	Identified by morphology and DNA of collected specimen	en	Preserved Specimen	INDEX	1	100	R1913_01834.jpg	4256 x 2832	ROPOS ROV	NIKON D700	Animalia	Mollusca	Bivalvia	Mytilida	Mytilidae	Bathymodiolus
826	INDEX2015	RV Pelagia	2	Central Indian Ridge	Cluster 4	2015	2015-12-06	06:35:54	04:34	3286	-23.8785	69.5974	11:29	3264	-23.8782	69.5969	2758	EGS	WGS84	33	INDEX2015-58ROV	58ROV	I15_58RO_S_2	I15_148	COI	No	No	Alviniconcha_marisindica_I15_148	ROV	DNA voucher and animal stored in 96% ethanol	DZMB	ROPOS.COM	present	Identified by morphology and DNA of collected specimen	en	Preserved Specimen	INDEX	1	100	R1913_01742.jpg	4256 x 2832	ROPOS ROV	NIKON D700	Animalia	Mollusca	Gastropoda	Caenogastropoda	Provannidae	Alviniconcha
827	INDEX2015	RV Pelagia	2	Central Indian Ridge	Cluster 4	2015	2015-12-06	07:02:44	04:34	3286	-23.8785	69.5974	11:29	3264	-23.8782	69.5969	2758	EGS	WGS84	33	INDEX2015-58ROV	58ROV							ROV	Imaged only	DZMB	ROPOS.COM	present	Identified only from imagery	en	Human Observation	INDEX		2	R1913_01767.jpg	4256 x 2832	ROPOS ROV	NIKON D700	Animalia	Mollusca	Gastropoda	Neogastropoda	Raphitomidae	Phymorhynchus
828	INDEX2015	RV Pelagia	2	Central Indian Ridge	Cluster 4	2015	2015-12-06	07:47:45	04:34	3286	-23.8785	69.5974	11:29	3264	-23.8782	69.5969	2758	EGS	WGS84	33	INDEX2015-58ROV	58ROV							ROV	Imaged only	DZMB	ROPOS.COM	present	Identified only from imagery	en	Human Observation	INDEX		3	R1913_01805.jpg	4256 x 2832	ROPOS ROV	NIKON D700	Animalia	Mollusca	Gastropoda	Neogastropoda	Raphitomidae	Phymorhynchus
829	INDEX2015	RV Pelagia	2	Central Indian Ridge	Cluster 4	2015	2015-12-06	11:05:00	04:34	3286	-23.8785	69.5974	11:29	3264	-23.8782	69.5969	2758	EGS	WGS84	33	INDEX2015-58ROV	58ROV							ROV	Imaged only	DZMB	ROPOS.COM	present	Identified only from imagery	en	Human Observation	INDEX		1	R1913_01969.jpg	4256 x 2832	ROPOS ROV	NIKON D700	Animalia	Chordata	Actinopterygii	Ophidiiformes	Ophidiidae	Bassozetus
830	INDEX2015	RV Pelagia	2	Central Indian Ridge	Cluster 4	2015	2015-12-06	07:02:44	04:34	3286	-23.8785	69.5974	11:29	3264	-23.8782	69.5969	2758	EGS	WGS84	33	INDEX2015-58ROV	58ROV							ROV	Imaged only	DZMB	ROPOS.COM	present	Identified only from imagery	en	Human Observation	INDEX		1	R1913_01767.jpg	4256 x 2832	ROPOS ROV	NIKON D700	Animalia	Chordata	Actinopterygii	Perciformes	Zoarcidae	Pachycara
831	INDEX2015	RV Pelagia	2	Central Indian Ridge	Cluster 4	2015	2015-12-06	10:21:21	04:34	3286	-23.8785	69.5974	11:29	3264	-23.8782	69.5969	2758	EGS	WGS84	33	INDEX2015-58ROV	58ROV							ROV	Imaged only	DZMB	ROPOS.COM	present	Identified only from imagery	en	Human Observation	INDEX		1	R1913_01902.jpg	1029 x 853	ROPOS ROV	NIKON D700	Animalia	Cnidaria	Anthozoa	Antipatharia	Schizopathidae	Bathypathes
832	INDEX2015	RV Pelagia	2	Central Indian Ridge	Cluster 4	2015	2015-12-06	11:08:43	04:34	3286	-23.8785	69.5974	11:29	3264	-23.8782	69.5969	2758	EGS	WGS84	33	INDEX2015-58ROV	58ROV							ROV	Imaged only	DZMB	ROPOS.COM	present	Identified only from imagery	en	Human Observation	INDEX		1	R1913_01976.jpg	804 x 680	ROPOS ROV	NIKON D700	Animalia	Cnidaria	Anthozoa	Antipatharia	Schizopathidae	Bathypathes
833	INDEX2015	RV Pelagia	2	Central Indian Ridge	Cluster 4	2015	2015-12-06	18:13:33	15:40	2889	-23.9406	69.6324	23:59	3234	-23.9120	69.6132	5290	EGS	WGS84	32	INDEX2015-59VS	59VS							VS	Imaged only	DZMB	NIOZ	present	Identified only from imagery	en	Human Observation	INDEX		1	Holothuria x.jpg	3726 x 3222	Video Sledge NIOZ	HD video camera frame grabs	Animalia	Echinodermata	Holothuroidea	Elasipodida	Laetmogonidae
834	INDEX2015	RV Pelagia	2	Central Indian Ridge	Cluster 4	2015	2015-12-06	10:25:54	04:34	3286	-23.8785	69.5974	11:29	3264	-23.8782	69.5969	2758	EGS	WGS84	33	INDEX2015-58ROV	58ROV							ROV	Imaged only	DZMB	ROPOS.COM	present	Identified only from imagery	en	Human Observation	INDEX		4	R1913_01914.jpg	1119 x 1003	ROPOS ROV	NIKON D700	Animalia	Cnidaria	Hydrozoa	Anthoathecata	Candelabridae	Candelabrum
835	INDEX2015	RV Pelagia	2	Central Indian Ridge	Cluster 4	2015	2015-12-06	05:19:55	04:34	3286	-23.8785	69.5974	11:29	3264	-23.8782	69.5969	2758	EGS	WGS84	33	INDEX2015-58ROV	58ROV							ROV	Imaged only	DZMB	ROPOS.COM	present	Identified only from imagery	en	Human Observation	INDEX		100	R1913_01678.jpg	4256 x 2832	ROPOS ROV	NIKON D700	Animalia	Mollusca	Gastropoda	Neogastropoda	Raphitomidae	Phymorhynchus
836	INDEX2015	RV Pelagia	2	Central Indian Ridge	Cluster 4	2015	2015-12-06	04:41:38	04:34	3286	-23.8785	69.5974	11:29	3264	-23.8782	69.5969	2758	EGS	WGS84	33	INDEX2015-58ROV	58ROV							ROV	Imaged only	DZMB	ROPOS.COM	present	Identified only from imagery	en	Human Observation	INDEX		1	R1913_01639.jpg	1303 x 1202	ROPOS ROV	NIKON D700	Animalia	Cnidaria	Anthozoa	Actiniaria	Kadosactinidae	Maractis
837	INDEX2015	RV Pelagia	2	Central Indian Ridge	Cluster 4	2015	2015-12-06	06:07:27	04:34	3286	-23.8785	69.5974	11:29	3264	-23.8782	69.5969	2758	EGS	WGS84	33	INDEX2015-58ROV	58ROV							ROV	Imaged only	DZMB	ROPOS.COM	present	Identified only from imagery	en	Human Observation	INDEX		1	R1913_01728.jpg	1784 x 2043	ROPOS ROV	NIKON D700	Animalia	Cnidaria	Anthozoa	Actiniaria	Kadosactinidae	Maractis
838	INDEX2015	RV Pelagia	2	Central Indian Ridge	Cluster 4	2015	2015-12-06	10:40:18	04:34	3286	-23.8785	69.5974	11:29	3264	-23.8782	69.5969	2758	EGS	WGS84	33	INDEX2015-58ROV	58ROV							ROV	Imaged only	DZMB	ROPOS.COM	present	Identified only from imagery	en	Human Observation	INDEX		1	R1913_01939.jpg	1187 x 1146	ROPOS ROV	NIKON D700	Animalia	Cnidaria	Anthozoa	Actiniaria	Kadosactinidae	Maractis
839	INDEX2015	RV Pelagia	2	Central Indian Ridge	Cluster 4	2015	2015-12-06	04:41:38	04:34	3286	-23.8785	69.5974	11:29	3264	-23.8782	69.5969	2758	EGS	WGS84	33	INDEX2015-58ROV	58ROV							ROV	Imaged only	DZMB	ROPOS.COM	present	Identified only from imagery	en	Human Observation	INDEX		1	R1913_01639.jpg	680 x 586	ROPOS ROV	NIKON D700	Animalia	Cnidaria	Anthozoa	Alcyonacea	Clavulariidae
840	INDEX2015	RV Pelagia	2	Central Indian Ridge	Cluster 4	2015	2015-12-07	10:39:06	04:36	3105	-23.9169	69.6184	11:38	3072	-23.9352	69.6214	4261	EGS	WGS84	31	INDEX2015-60ROV	60ROV							ROV	Imaged only	DZMB	ROPOS.COM	present	Identified only from imagery	en	Human Observation	INDEX		1	R1914_00251.jpg	4256 x 2832	ROPOS ROV	NIKON D700	Animalia	Chordata	Actinopterygii	Aulopiformes	Ipnopidae	Ipnops
841	INDEX2015	RV Pelagia	2	Central Indian Ridge	Cluster 4	2015	2015-12-07	07:29:18	04:36	3105	-23.9169	69.6184	11:38	3072	-23.9352	69.6214	4261	EGS	WGS84	31	INDEX2015-60ROV	60ROV							ROV	Imaged only	DZMB	ROPOS.COM	present	Identified only from imagery	en	Human Observation	INDEX		1	R1914_00197.jpg	4256 x 2832	ROPOS ROV	NIKON D700	Animalia	Chordata	Actinopterygii	Aulopiformes	Ipnopidae	Bathypterois
842	INDEX2015	RV Pelagia	2	Central Indian Ridge	Cluster 4	2015	2015-12-07	10:36:53	04:36	3105	-23.9169	69.6184	11:38	3072	-23.9352	69.6214	4261	EGS	WGS84	31	INDEX2015-60ROV	60ROV							ROV	Imaged only	DZMB	ROPOS.COM	present	Identified only from imagery	en	Human Observation	INDEX		1	R1914_00247.jpg	4256 x 2832	ROPOS ROV	NIKON D700	Animalia	Arthropoda	Malacostraca	Decapoda	Aristeidae	Cerataspis
843	INDEX2015	RV Pelagia	2	Central Indian Ridge	Cluster 4	2015	2015-12-07	10:12:31	04:36	3105	-23.9169	69.6184	11:38	3072	-23.9352	69.6214	4261	EGS	WGS84	31	INDEX2015-60ROV	60ROV							ROV	Imaged only	DZMB	ROPOS.COM	present	Identified only from imagery	en	Human Observation	INDEX		1	R1914_00244.jpg	4256 x 2832	ROPOS ROV	NIKON D700	Animalia	Chordata	Actinopterygii	Notacanthiformes	Halosauridae	Aldrovandia
844	INDEX2015	RV Pelagia	2	Central Indian Ridge	Cluster 4	2015	2015-12-07	09:32:52	04:36	3105	-23.9169	69.6184	11:38	3072	-23.9352	69.6214	4261	EGS	WGS84	31	INDEX2015-60ROV	60ROV							ROV	Imaged only	DZMB	ROPOS.COM	present	Identified only from imagery	en	Human Observation	INDEX		0	R1914_00242.jpg	1473 x 1371	ROPOS ROV	NIKON D700	Animalia	Cnidaria	Anthozoa	Pennatulacea
845	INDEX2015	RV Pelagia	2	Central Indian Ridge	Cluster 4	2015	2015-12-07	10:39:06	04:36	3105	-23.9169	69.6184	11:38	3072	-23.9352	69.6214	4261	EGS	WGS84	31	INDEX2015-60ROV	60ROV							ROV	Imaged only	DZMB	ROPOS.COM	present	Identified only from imagery	en	Human Observation	INDEX		1	R1914_00251.jpg	1112 x 980	ROPOS ROV	NIKON D700	Animalia	Cnidaria	Anthozoa	Spirularia
846	INDEX2015	RV Pelagia	2	Central Indian Ridge	Cluster 4	2015	2015-12-07	06:25:11	04:36	3105	-23.9169	69.6184	11:38	3072	-23.9352	69.6214	4261	EGS	WGS84	31	INDEX2015-60ROV	60ROV	I15_60RO_S_2	I15_191	COI	No	No		ROV	DNA voucher and animal stored in 96% ethanol	DZMB	ROPOS.COM	present	Identified by morphology and DNA of collected specimen	en	Preserved Specimen	INDEX	1	1	R1914_00138.jpg	2926 x 2363	ROPOS ROV	NIKON D700	Animalia	Cnidaria	Anthozoa	Spirularia
847	INDEX2015	RV Pelagia	2	Central Indian Ridge	Cluster 4	2015	2015-12-07	06:23:43	04:36	3105	-23.9169	69.6184	11:38	3072	-23.9352	69.6214	4261	EGS	WGS84	31	INDEX2015-60ROV	60ROV	I15_60RO_S_2	I15_191	COI	No	No		ROV	DNA voucher and animal stored in 96% ethanol	DZMB	ROPOS.COM	present	Identified by morphology and DNA of collected specimen	en	Preserved Specimen	INDEX	1	1	R1914_00133.jpg	1841 x 1833	ROPOS ROV	NIKON D700	Animalia	Cnidaria	Anthozoa	Spirularia
848	INDEX2015	RV Pelagia	2	Central Indian Ridge	Cluster 4	2015	2015-12-07	09:32:22	04:36	3105	-23.9169	69.6184	11:38	3072	-23.9352	69.6214	4261	EGS	WGS84	31	INDEX2015-60ROV	60ROV							ROV	Imaged only	DZMB	ROPOS.COM	present	Identified only from imagery	en	Human Observation	INDEX		1	R1914_00241.jpg	1029 x 939	ROPOS ROV	NIKON D700	Animalia	Cnidaria	Anthozoa	Pennatulacea
849	INDEX2015	RV Pelagia	2	Central Indian Ridge	Cluster 4	2015	2015-12-07	08:36:39	04:36	3105	-23.9169	69.6184	11:38	3072	-23.9352	69.6214	4261	EGS	WGS84	31	INDEX2015-60ROV	60ROV							ROV	Imaged only	DZMB	ROPOS.COM	present	Identified only from imagery	en	Human Observation	INDEX		1	R1914_00229.jpg	4256 x 2832	ROPOS ROV	NIKON D700	Animalia	Echinodermata	Asteroidea	Brisingida	Freyellidae
850	INDEX2015	RV Pelagia	2	Central Indian Ridge	Cluster 4	2015	2015-12-07	06:25:26	04:36	3105	-23.9169	69.6184	11:38	3072	-23.9352	69.6214	4261	EGS	WGS84	31	INDEX2015-60ROV	60ROV	I15_60RO_S_2	I15_191	COI	No	No		ROV	DNA voucher and animal stored in 96% ethanol	DZMB	ROPOS.COM	present	Identified by morphology and DNA of collected specimen	en	Preserved Specimen	INDEX	1	1	R1914_00139.jpg	2584 x 2400	ROPOS ROV	NIKON D700	Animalia	Cnidaria	Anthozoa	Spirularia
851	INDEX2015	RV Pelagia	2	Central Indian Ridge	Cluster 4	2015	2015-12-07	05:21:37	04:36	3105	-23.9169	69.6184	11:38	3072	-23.9352	69.6214	4261	EGS	WGS84	31	INDEX2015-60ROV	60ROV							ROV	Imaged only	DZMB	ROPOS.COM	present	Identified only from imagery	en	Human Observation	INDEX		1	R1914_00058.jpg	4256 x 2832	ROPOS ROV	NIKON D700	Animalia	Echinodermata	Holothuroidea	Elasipodida	Elpidiidae	Peniagone
852	INDEX2015	RV Pelagia	2	Central Indian Ridge	Cluster 4	2015	2015-12-07	06:11:19	04:36	3105	-23.9169	69.6184	11:38	3072	-23.9352	69.6214	4261	EGS	WGS84	31	INDEX2015-60ROV	60ROV							ROV	Imaged only	DZMB	ROPOS.COM	present	Identified only from imagery	en	Human Observation	INDEX		1	R1914_00117.jpg	4256 x 2832	ROPOS ROV	NIKON D700	Animalia	Echinodermata	Holothuroidea	Synallactida	Synallactidae
853	INDEX2015	RV Pelagia	2	Central Indian Ridge	Cluster 4	2015	2015-12-07	07:58:52	04:36	3105	-23.9169	69.6184	11:38	3072	-23.9352	69.6214	4261	EGS	WGS84	31	INDEX2015-60ROV	60ROV							ROV	Imaged only	DZMB	ROPOS.COM	present	Identified only from imagery - The structures resemble Luffamina atlantica from Rainbow area of Mid-Atlantic Ridge, but their identification as a foraminifera cannot be confirmed from photograph	en	Human Observation	INDEX		100	R1914_00210.jpg	4256 x 2832	ROPOS ROV	NIKON D700	Chromista	Foraminifera	Monothalamea	Astrorhizoida	Arboramminidae	Luffammina
854	INDEX2015	RV Pelagia	2	Central Indian Ridge	Cluster 4	2015	2015-12-07	05:22:16	04:36	3105	-23.9169	69.6184	11:38	3072	-23.9352	69.6214	4261	EGS	WGS84	31	INDEX2015-60ROV	60ROV							ROV	Imaged only	DZMB	ROPOS.COM	present	Identified only from imagery	en	Human Observation	INDEX		0	R1914_00060.jpg	4256 x 2832	ROPOS ROV	NIKON D700	Animalia	Echinodermata	Holothuroidea	Elasipodida	Elpidiidae	Peniagone
855	INDEX2015	RV Pelagia	2	Central Indian Ridge	Cluster 4	2015	2015-12-07	06:11:49	04:36	3105	-23.9169	69.6184	11:38	3072	-23.9352	69.6214	4261	EGS	WGS84	31	INDEX2015-60ROV	60ROV							ROV	Imaged only	DZMB	ROPOS.COM	present	Identified only from imagery	en	Human Observation	INDEX		1	R1914_00119.jpg	4256 x 2832	ROPOS ROV	NIKON D700	Animalia	Echinodermata	Holothuroidea	Synallactida	Synallactidae
856	INDEX2015	RV Pelagia	2	Central Indian Ridge	Cluster 4	2015	2015-12-07	20:10:58	15:35	3230	-23.9082	69.6126	22:19	3147	-23.8620	69.5978	5342	EGS	WGS84	32	INDEX2015-61VS	61VS							VS	Imaged only	DZMB	NIOZ	present	Identified only from imagery	en	Human Observation	INDEX		1	Paguroidea.jpg	3693 x 3252	Video Sledge NIOZ	HD video camera frame grabs	Animalia	Arthropoda	Malacostraca	Decapoda
857	INDEX2015	RV Pelagia	2	Central Indian Ridge	Cluster 4	2015	2015-12-07	20:10:58	15:35	3230	-23.9082	69.6126	22:19	3147	-23.8620	69.5978	5342	EGS	WGS84	32	INDEX2015-61VS	61VS							VS	Imaged only	DZMB	NIOZ	present	Identified only from imagery	en	Human Observation	INDEX		1	Paguroidea-2.jpg	3693 x 3252	Video Sledge NIOZ	HD video camera frame grabs	Animalia	Cnidaria	Anthozoa	Zoantharia	Epizoanthidae	Epizoanthus
858	INDEX2015	RV Pelagia	2	Central Indian Ridge	Cluster 4	2015	2015-12-08	06:51:17	04:46	3427	-23.8839	69.5968	11:28	3177	-23.8790	69.6069	4195	EGS	WGS84	32	INDEX2015-62ROV	62ROV							ROV	Imaged only	DZMB	ROPOS.COM	present	Identified only from imagery	en	Human Observation	INDEX		1	R1915_00167.jpg	4256 x 2832	ROPOS ROV	NIKON D700	Animalia	Chordata	Actinopterygii	Aulopiformes	Ipnopidae	Ipnops
859	INDEX2015	RV Pelagia	2	Central Indian Ridge	Cluster 4	2015	2015-12-08	11:24:12	04:46	3427	-23.8839	69.5968	11:28	3177	-23.8790	69.6069	4195	EGS	WGS84	32	INDEX2015-62ROV	62ROV							ROV	Imaged only	DZMB	ROPOS.COM	present	Identified only from imagery	en	Human Observation	INDEX		1	R1915_00309.jpg	4256 x 2832	ROPOS ROV	NIKON D700	Animalia	Arthropoda	Malacostraca	Decapoda	Munidopsidae	Munidopsis
860	INDEX2015	RV Pelagia	2	Central Indian Ridge	Cluster 4	2015	2015-12-08	08:49:05	04:46	3427	-23.8839	69.5968	11:28	3177	-23.8790	69.6069	4195	EGS	WGS84	32	INDEX2015-62ROV	62ROV							ROV	Imaged only	DZMB	ROPOS.COM	present	Identified only from imagery	en	Human Observation	INDEX		1	R1915_00209.jpg	4256 x 2832	ROPOS ROV	NIKON D700	Animalia	Echinodermata	Echinoidea	Echinothurioida	Echinothuriidae	Hapalosoma
861	INDEX2015	RV Pelagia	2	Central Indian Ridge	Cluster 4	2015	2015-12-08	08:50:02	04:46	3427	-23.8839	69.5968	11:28	3177	-23.8790	69.6069	4195	EGS	WGS84	32	INDEX2015-62ROV	62ROV							ROV	Imaged only	DZMB	ROPOS.COM	present	Identified only from imagery	en	Human Observation	INDEX		0	R1915_00213.jpg	4256 x 2832	ROPOS ROV	NIKON D700	Animalia	Echinodermata	Echinoidea	Echinothurioida	Echinothuriidae	Hapalosoma
862	INDEX2015	RV Pelagia	2	Central Indian Ridge	Cluster 4	2015	2015-12-08	06:37:16	04:46	3427	-23.8839	69.5968	11:28	3177	-23.8790	69.6069	4195	EGS	WGS84	32	INDEX2015-62ROV	62ROV							ROV	Imaged only	DZMB	ROPOS.COM	present	Identified only from imagery	en	Human Observation	INDEX		1	R1915_00153.jpg	4256 x 2832	ROPOS ROV	NIKON D700	Animalia	Chordata	Actinopterygii	Anguilliformes	Synaphobranchidae
863	INDEX2015	RV Pelagia	2	Central Indian Ridge	Cluster 4	2015	2015-12-08	07:46:02	04:46	3427	-23.8839	69.5968	11:28	3177	-23.8790	69.6069	4195	EGS	WGS84	32	INDEX2015-62ROV	62ROV							ROV	Imaged only	DZMB	ROPOS.COM	present	Identified only from imagery	en	Human Observation	INDEX		1	R1915_00187.jpg	4256 x 2832	ROPOS ROV	NIKON D700	Animalia	Arthropoda	Malacostraca	Decapoda	Aristeidae	Cerataspis
864	INDEX2015	RV Pelagia	2	Central Indian Ridge	Cluster 4	2015	2015-12-08	10:19:35	04:46	3427	-23.8839	69.5968	11:28	3177	-23.8790	69.6069	4195	EGS	WGS84	32	INDEX2015-62ROV	62ROV							ROV	Imaged only	DZMB	ROPOS.COM	present	Identified only from imagery	en	Human Observation	INDEX		1	R1915_00249.jpg	4256 x 2832	ROPOS ROV	NIKON D700	Animalia	Arthropoda	Malacostraca	Decapoda	Nematocarcinidae	Nematocarcinus
865	INDEX2015	RV Pelagia	2	Central Indian Ridge	Cluster 4	2015	2015-12-08	11:24:12	04:46	3427	-23.8839	69.5968	11:28	3177	-23.8790	69.6069	4195	EGS	WGS84	32	INDEX2015-62ROV	62ROV							ROV	Imaged only	DZMB	ROPOS.COM	present	Identified only from imagery	en	Human Observation	INDEX		1	R1915_00309.jpg	4256 x 2832	ROPOS ROV	NIKON D700	Animalia	Arthropoda	Malacostraca	Decapoda	Nematocarcinidae	Nematocarcinus
866	INDEX2015	RV Pelagia	2	Central Indian Ridge	Cluster 4	2015	2015-12-08	05:49:27	04:46	3427	-23.8839	69.5968	11:28	3177	-23.8790	69.6069	4195	EGS	WGS84	32	INDEX2015-62ROV	62ROV							ROV	Imaged only	DZMB	ROPOS.COM	present	Identified only from imagery	en	Human Observation	INDEX		1	R1915_00081.jpg	4256 x 2832	ROPOS ROV	NIKON D700	Animalia	Chordata	Actinopterygii	Aulopiformes	Bathysauridae	Bathysaurus
867	INDEX2015	RV Pelagia	2	Central Indian Ridge	Cluster 4	2015	2015-12-08	06:49:02	04:46	3427	-23.8839	69.5968	11:28	3177	-23.8790	69.6069	4195	EGS	WGS84	32	INDEX2015-62ROV	62ROV							ROV	Imaged only	DZMB	ROPOS.COM	present	Identified only from imagery	en	Human Observation	INDEX		1	R1915_00164.jpg	1270 x 1221	ROPOS ROV	NIKON D700	Animalia	Cnidaria	Anthozoa	Actiniaria
868	INDEX2015	RV Pelagia	2	Central Indian Ridge	Cluster 4	2015	2015-12-08	06:51:17	04:46	3427	-23.8839	69.5968	11:28	3177	-23.8790	69.6069	4195	EGS	WGS84	32	INDEX2015-62ROV	62ROV							ROV	Imaged only	DZMB	ROPOS.COM	present	Identified only from imagery	en	Human Observation	INDEX		1	R1915_00167.jpg	1146 x 1003	ROPOS ROV	NIKON D700	Animalia	Cnidaria	Anthozoa	Actiniaria
869	INDEX2015	RV Pelagia	2	Central Indian Ridge	Cluster 4	2015	2015-12-08	08:49:05	04:46	3427	-23.8839	69.5968	11:28	3177	-23.8790	69.6069	4195	EGS	WGS84	32	INDEX2015-62ROV	62ROV							ROV	Imaged only	DZMB	ROPOS.COM	present	Identified only from imagery	en	Human Observation	INDEX		1	R1915_00209.jpg	4256 x 2832	ROPOS ROV	NIKON D700	Animalia	Echinodermata	Asteroidea	Brisingida	Freyellidae
870	INDEX2015	RV Pelagia	2	Central Indian Ridge	Cluster 4	2015	2015-12-08	06:41:04	04:46	3427	-23.8839	69.5968	11:28	3177	-23.8790	69.6069	4195	EGS	WGS84	32	INDEX2015-62ROV	62ROV							ROV	Imaged only	DZMB	ROPOS.COM	present	Identified only from imagery	en	Human Observation	INDEX		1	R1915_00154.jpg	4256 x 2832	ROPOS ROV	NIKON D700	Animalia	Echinodermata	Holothuroidea	Elasipodida	Pelagothuriidae	Enypniastes
871	INDEX2015	RV Pelagia	2	Central Indian Ridge	Cluster 4	2015	2015-12-08	09:23:23	04:46	3427	-23.8839	69.5968	11:28	3177	-23.8790	69.6069	4195	EGS	WGS84	32	INDEX2015-62ROV	62ROV							ROV	Imaged only	DZMB	ROPOS.COM	present	Identified only from imagery	en	Human Observation	INDEX		1	R1915_00224.jpg	4256 x 2832	ROPOS ROV	NIKON D700	Animalia	Echinodermata	Holothuroidea	Synallactida	Synallactidae
872	INDEX2015	RV Pelagia	2	Central Indian Ridge	Cluster 4	2015	2015-12-08	06:54:11	04:46	3427	-23.8839	69.5968	11:28	3177	-23.8790	69.6069	4195	EGS	WGS84	32	INDEX2015-62ROV	62ROV							ROV	Imaged only	DZMB	ROPOS.COM	present	Identified only from imagery	en	Human Observation	INDEX		1	R1915_00170.jpg	4256 x 2832	ROPOS ROV	NIKON D700	Animalia	Echinodermata	Echinoidea	Echinothurioida	Echinothuriidae	Hapalosoma
873	INDEX2015	RV Pelagia	2	Central Indian Ridge	Cluster 4	2015	2015-12-08	06:41:13	04:46	3427	-23.8839	69.5968	11:28	3177	-23.8790	69.6069	4195	EGS	WGS84	32	INDEX2015-62ROV	62ROV							ROV	Imaged only	DZMB	ROPOS.COM	present	Identified only from imagery	en	Human Observation	INDEX		1	R1915_00155.jpg	4256 x 2832	ROPOS ROV	NIKON D700	Animalia	Echinodermata	Holothuroidea	Elasipodida	Pelagothuriidae	Enypniastes
874	INDEX2015	RV Pelagia	2	Central Indian Ridge	Cluster 4	2015	2015-12-08	06:28:00	04:46	3427	-23.8839	69.5968	11:28	3177	-23.8790	69.6069	4195	EGS	WGS84	32	INDEX2015-62ROV	62ROV							ROV	Imaged only	DZMB	ROPOS.COM	present	Identified only from imagery	en	Human Observation	INDEX		1	R1915_00140.jpg	1078 x 1022	ROPOS ROV	NIKON D700	Animalia	Cnidaria	Anthozoa	Actiniaria	Kadosactinidae	Maractis
875	INDEX2015	RV Pelagia	2	Central Indian Ridge	Cluster 4	2015	2015-12-08	06:28:00	04:46	3427	-23.8839	69.5968	11:28	3177	-23.8790	69.6069	4195	EGS	WGS84	32	INDEX2015-62ROV	62ROV	I15_62RO_J_5	I15_223	COI	Yes	Yes		ROV	DNA voucher and animal stored in 96% ethanol	DZMB	ROPOS.COM	present	Identified by morphology and DNA of collected specimen	en	Preserved Specimen	INDEX	1	1	R1915_00140-2.jpg	342 x 255	ROPOS ROV	NIKON D700	Animalia	Cnidaria	Anthozoa	Zoantharia
876	INDEX2016	RV Pourqoui pas?	1	Rodriguez Triple Junction	Cluster 5	2016	2016-01-09	14:11:32	11:37	2694	-25.3289	70.0326	23:41	2806	-25.3445	70.0404	10255	Kairei	WGS84	28	INDEX2016-02ROV	02ROV							ROV	Imaged only	DZMB	IFREMER	present	Identified only from imagery	en	Human Observation	INDEX		1	160109141132769_15_1080i Kopie.jpg	1920 x 1080	ROV Victor 6000	Canon PowerShot G6	Animalia	Arthropoda	Malacostraca	Decapoda	Alvinocarididae	Rimicaris
877	INDEX2016	RV Pourqoui pas?	1	Rodriguez Triple Junction	Cluster 5	2016	2016-01-09	14:11:32	11:37	2694	-25.3289	70.0326	23:41	2806	-25.3445	70.0404	10255	Kairei	WGS84	28	INDEX2016-02ROV	02ROV							ROV	Imaged only	DZMB	IFREMER	present	Identified only from imagery	en	Human Observation	INDEX		1	160109141132769_15_1080i Kopie.jpg	1920 x 1080	ROV Victor 6000	Canon PowerShot G6	Animalia	Arthropoda	Malacostraca	Decapoda	Bythograeidae	Austinograea
878	INDEX2016	RV Pourqoui pas?	1	Rodriguez Triple Junction	Cluster 5	2016	2016-01-09	14:50:36	11:37	2694	-25.3289	70.0326	23:41	2806	-25.3445	70.0404	10255	Kairei	WGS84	28	INDEX2016-02ROV	02ROV							ROV	Imaged only	DZMB	IFREMER	present	Identified only from imagery	en	Human Observation	INDEX		12	160109145036090_01_1080i Kopie.jpg	1920 x 1080	ROV Victor 6000	Canon PowerShot G6	Animalia	Arthropoda	Malacostraca	Decapoda	Bythograeidae	Austinograea
879	INDEX2016	RV Pourqoui pas?	1	Rodriguez Triple Junction	Cluster 5	2016	2016-01-09	14:50:36	11:37	2694	-25.3289	70.0326	23:41	2806	-25.3445	70.0404	10255	Kairei	WGS84	28	INDEX2016-02ROV	02ROV							ROV	Imaged only	DZMB	IFREMER	present	Identified only from imagery	en	Human Observation	INDEX		2	160109145036090_01_1080i Kopie.jpg	1920 x 1080	ROV Victor 6000	Canon PowerShot G6	Animalia	Mollusca	Gastropoda	Neogastropoda	Raphitomidae	Phymorhynchus
880	INDEX2016	RV Pourqoui pas?	1	Rodriguez Triple Junction	Cluster 5	2016	2016-01-09	15:10:03	11:37	2694	-25.3289	70.0326	23:41	2806	-25.3445	70.0404	10255	Kairei	WGS84	28	INDEX2016-02ROV	02ROV							ROV	Imaged only	DZMB	IFREMER	present	Identified only from imagery	en	Human Observation	INDEX		100	160109151003173_01_1080i Kopie.jpg	1920 x 1080	ROV Victor 6000	Canon PowerShot G6	Animalia	Arthropoda	Hexanauplia	Scalpelliformes	Eolepadidae	Neolepas
881	INDEX2016	RV Pourqoui pas?	1	Rodriguez Triple Junction	Cluster 5	2016	2016-01-09	14:49:08	11:37	2694	-25.3289	70.0326	23:41	2806	-25.3445	70.0404	10255	Kairei	WGS84	28	INDEX2016-02ROV	02ROV							ROV	Imaged only	DZMB	IFREMER	present	Identified only from imagery	en	Human Observation	INDEX		1	160109144908154_01_1080i Kopie.jpg	1920 x 1080	ROV Victor 6000	Canon PowerShot G6	Animalia	Annelida	Polychaeta	Phyllodocida	Polynoidae	Lepidonotopodium
882	INDEX2016	RV Pourqoui pas?	1	Rodriguez Triple Junction	Cluster 5	2016	2016-01-09	15:10:03	11:37	2694	-25.3289	70.0326	23:41	2806	-25.3445	70.0404	10255	Kairei	WGS84	28	INDEX2016-02ROV	02ROV							ROV	Imaged only	DZMB	IFREMER	present	Identified only from imagery	en	Human Observation	INDEX		100	160109151003173_01_1080i Kopie.jpg	1920 x 1080	ROV Victor 6000	Canon PowerShot G6	Animalia	Mollusca	Gastropoda	Neogastropoda	Raphitomidae	Phymorhynchus
883	INDEX2016	RV Pourqoui pas?	1	Rodriguez Triple Junction	Cluster 5	2016	2016-01-09	15:09:14	11:37	2694	-25.3289	70.0326	23:41	2806	-25.3445	70.0404	10255	Kairei	WGS84	28	INDEX2016-02ROV	02ROV							ROV	Imaged only	DZMB	IFREMER	present	Identified only from imagery	en	Human Observation	INDEX		1	160109150914064_01_1080i Kopie.jpg	1920 x 1080	ROV Victor 6000	Canon PowerShot G6	Animalia	Chordata	Actinopterygii	Perciformes	Zoarcidae	Pachycara
884	INDEX2016	RV Pourqoui pas?	1	Rodriguez Triple Junction	Cluster 5	2016	2016-01-09	15:09:14	11:37	2694	-25.3289	70.0326	23:41	2806	-25.3445	70.0404	10255	Kairei	WGS84	28	INDEX2016-02ROV	02ROV							ROV	Imaged only	DZMB	IFREMER	present	Identified only from imagery	en	Human Observation	INDEX		1	160109150914064_01_1080i Kopie.jpg	1920 x 1080	ROV Victor 6000	Canon PowerShot G6	Animalia	Arthropoda	Malacostraca	Decapoda	Alvinocarididae	Rimicaris
885	INDEX2016	RV Pourqoui pas?	1	Rodriguez Triple Junction	Cluster 5	2016	2016-01-09	14:11:32	11:37	2694	-25.3289	70.0326	23:41	2806	-25.3445	70.0404	10255	Kairei	WGS84	28	INDEX2016-02ROV	02ROV							ROV	Imaged only	DZMB	IFREMER	present	Identified only from imagery	en	Human Observation	INDEX		1	160109141132769_15_1080i Kopie.jpg	1920 x 1080	ROV Victor 6000	Canon PowerShot G6	Animalia	Mollusca	Gastropoda	Neogastropoda	Raphitomidae	Phymorhynchus
886	INDEX2016	RV Pourqoui pas?	1	Rodriguez Triple Junction	Cluster 5	2016	2016-01-09	14:11:32	11:37	2694	-25.3289	70.0326	23:41	2806	-25.3445	70.0404	10255	Kairei	WGS84	28	INDEX2016-02ROV	02ROV							ROV	Imaged only	DZMB	IFREMER	present	Identified only from imagery	en	Human Observation	INDEX		100	160109141132769_15_1080i Kopie.jpg	1920 x 1080	ROV Victor 6000	Canon PowerShot G6	Animalia	Mollusca	Bivalvia	Mytilida	Mytilidae	Bathymodiolus
887	INDEX2016	RV Pourqoui pas?	1	Rodriguez Triple Junction	Cluster 5	2016	2016-01-09	14:50:36	11:37	2694	-25.3289	70.0326	23:41	2806	-25.3445	70.0404	10255	Kairei	WGS84	28	INDEX2016-02ROV	02ROV							ROV	Imaged only	DZMB	IFREMER	present	Identified only from imagery	en	Human Observation	INDEX		100	160109145036090_01_1080i Kopie.jpg	1920 x 1080	ROV Victor 6000	Canon PowerShot G6	Animalia	Mollusca	Bivalvia	Mytilida	Mytilidae	Bathymodiolus
888	INDEX2016	RV Pourqoui pas?	1	Rodriguez Triple Junction	Cluster 5	2016	2016-01-09	12:15:10	11:37	2694	-25.3289	70.0326	23:41	2806	-25.3445	70.0404	10255	Kairei	WGS84	28	INDEX2016-02ROV	02ROV							ROV	Imaged only	DZMB	IFREMER	present	Identified only from imagery	en	Human Observation	INDEX		1	160109121510914_02_1080i Kopie.jpg	1920 x 1080	ROV Victor 6000	Canon PowerShot G6	Animalia	Chordata	Actinopterygii	Ophidiiformes	Ophidiidae
889	INDEX2016	RV Pourqoui pas?	1	Rodriguez Triple Junction	Cluster 5	2016	2016-01-09	19:39:53	11:37	2694	-25.3289	70.0326	23:41	2806	-25.3445	70.0404	10255	Kairei	WGS84	28	INDEX2016-02ROV	02ROV							ROV	Imaged only	DZMB	IFREMER	present	Identified only from imagery	en	Human Observation	INDEX		1	160109193953311_15_1080i Kopie.jpg	1920 x 1080	ROV Victor 6000	Canon PowerShot G6	Animalia	Chordata	Actinopterygii	Gadiformes	Macrouridae	Coryphaenoides
890	INDEX2016	RV Pourqoui pas?	1	Rodriguez Triple Junction	Cluster 5	2016	2016-01-09	19:39:56	11:37	2694	-25.3289	70.0326	23:41	2806	-25.3445	70.0404	10255	Kairei	WGS84	28	INDEX2016-02ROV	02ROV							ROV	Imaged only	DZMB	IFREMER	present	Identified only from imagery	en	Human Observation	INDEX		1	160109193956975_01_1080i Kopie.jpg	1920 x 1080	ROV Victor 6000	Canon PowerShot G6	Animalia	Chordata	Actinopterygii	Gadiformes	Macrouridae	Coryphaenoides
891	INDEX2016	RV Pourqoui pas?	1	Rodriguez Triple Junction	Cluster 5	2016	2016-01-09	12:52:13	11:37	2694	-25.3289	70.0326	23:41	2806	-25.3445	70.0404	10255	Kairei	WGS84	28	INDEX2016-02ROV	02ROV							ROV	Imaged only	DZMB	IFREMER	present	Identified only from imagery	en	Human Observation	INDEX		1	160109125213190_02_1080i Kopie.jpg	1920 x 1080	ROV Victor 6000	Canon PowerShot G6	Animalia	Chordata	Actinopterygii	Notacanthiformes	Halosauridae	Halosauropsis
[truncated: 1,178 more rows]
[truncated: 28 more columns]
